# Supplementary material for: Chronic exposure to multiple stressors alters the salivary proteome of piglets
Source: PLoS One. 2023 May 26;18(5):e0286455. doi: 10.1371/journal.pone.0286455 (PMC10218721; doi:10.1371/journal.pone.0286455)
Supplement: S1 Table — (XLSX) [file pone.0286455.s001.xlsx]

## Sheet: S1_Table
Prims et al., 2023. Chronic exposure to multiple stressors alters the salivary proteome of piglets
Supporting information 1. The peptides used for PRM analysis: characteristics and performance.
Protein	UniProt ID of protein	Peptide	Mass [m/z]	CS [z]	Start [min]	End [min]
Alpha-2-HS-glycoprotein	F1SFI7	EPACDDVETEQAALAAVDYINK	1211.56	2	35.77	37.77
		HSFSGVASVESASGEAFHVGK	697.336	3	30.46	32.46
		QDGQFSVLFAK	620.322	2	35.04	37.04
		QLTEHAVEGDCDFHVLK	666.651	3	29.41	31.41
Carbonic anhydrase	B7X727	DYAENTYYSDFISHLK	983.447	2	36.98	38.98
		LTAPDGTQYIAK	639.34	2	28.3	30.3
		SVQYNPALR	524.283	2	26.15	28.15
Chitinase	I3LL32	GNEWVGYDNVK	640.799	2	28.72	30.72
		HLFTVLVQEMR	686.874	2	35.77	37.77
		QTFITSVIK	518.805	2	33.14	35.14
		QYGFDGLDFDWEYPGSR	1026.44	2	39.71	41.71
Lipocalin-1	P53715	AMTSDPEIPGK	573.279	2	26.2	28.2
		GLNPDIVRPQQSETCSPGGN	1063.5	2	28.78	30.78
		KPESVTPLILK	408.924	3	31.14	33.14
		TNQPFTFTAYDGK	745.352	2	32.19	34.19
		VVYILPSK	459.787	2	31.04	33.04
Long palate lung and nasal epithelium protein 5	A7J153	LEASVLELLR	571.843	2	39.03	41.03
		LLQAGGLVIEDAK	663.885	2	33.09	35.09
		NQLETDISDMFLK	777.379	2	39.35	41.35
Odorant-binding protein	P81245	GTDIEDQDLEK	631.791	2	25.36	27.36
		IGENAPFQVFMR	704.856	2	37.3	39.3
		QEGNTYDVNYAGNNK	843.871	2	24.83	26.83
		QEPQPEQDPFELSGK	864.907	2	32.72	34.72
Parotid secretory protein	Q6XZB6	AELESLQESESWQEAK	932.434	2	30.41	32.41
		GLETVEPVLQK	606.845	2	30.51	32.51
		LVENLGVSLFK	609.858	2	36.88	38.88
		VQEAENLLDK	579.804	2	27.93	29.93
BLAST: Vomeromodulin-like protein	F1S501	EAVDSTGLLDSNK	674.833	2	28.3	30.3
		GTSSLGILGGGGLVGGLGGTLSK	979.549	2	38.98	40.98
		SCDIELSDVNECK	784.832	2	28.09	30.09
		SLLGNVNVENLLVGLK	841.496	2	42.71	44.71
Serotransferin	P09571	FDQFFGEGCAPGSQR	568.247	3	31.46	33.46
		TTYESYLGADYITAVANLR	1061.03	2	39.14	41.14
		WCTISNQEANK	675.809	2	25.52	27.52
Apomucin	P12021	DIVLDCPDGSTLPYR	860.914	2	32.94	34.94
		NSCLCCQEEDYEFR	955.361	2	28.72	30.72
		TVTYDYDIFQLK	753.38	2	37.14	39.14
Sulfhydryl oxidase	F1S682	SALYSSSDPLTLLQADTVR	1019.03	2	38.29	40.29
		TGSGATLPVAGADVQTLR	857.46	2	31.72	33.72
