# Supplementary material for: Chronic exposure to multiple stressors alters the salivary proteome of piglets
Source: PLoS One. 2023 May 26;18(5):e0286455. doi: 10.1371/journal.pone.0286455 (PMC10218721; doi:10.1371/journal.pone.0286455)
Supplement: S2 Table — (XLSX) [file pone.0286455.s002.xlsx]

## Sheet: Supplementary file-Prims et al.
Prims et al., 2023. Chronic exposure to multiple stressors alters the salivary proteome of piglets
Supporting information 2. List of identified proteins by iTRAQ-analysis in porcine saliva.
	Fasta headers	Leading protein IDs	IDs protein group	BLAST of uncharacterised protein (identity %)	Number of identified peptides	Number of unique peptides for protein group	Sequence coverage [%]	Unique sequence coverage [%]	Mol. weight [kDa]	Score	MS/MS count	Oxidation (M) site positions	Average intensity control group	Average intesity stressed group	Ratio control group/ stressed group	Ratio stressed group/ control group	Detected in all iTRAQ runs	Potential contaminant*	Detected in gland specific saliva [24]
1	Desmoplakin ; Desmoplakin isoform I ; SH3 domain-containing protein ; SH3 domain-containing protein ; Desmoplakin isoform I ; Desmoplakin	F1RW75	F1RW75;A0A480EUM4;A0A4X1SI11;A0A4X1SJ90;A0A480UY18;A0A287AA14		91	91	35.4	35.4	331.61	323.31	246	127;792;993	1296000	1.18537e+06	1.09333	0.914635	Yes
2	Complement C3 ; Complement C3 ; Complement C3 ; Complement C3 preproprotein ; Complement C3 ; Complement C3 ; Complement C3 ; Complement C3 ; Complement C3 ; Complement C3	A0A5G2RG14	A0A5G2RG14;F1SBS4;A0A4X1VPY5;A0A480RHT1;I3LTB8;A0A5G2R5F3;A0A4X1VKU1;A0A5G2QJA9;A0A5G2QME3;P01025		62	48	49	40.4	182.88	323.31	318	41;200;367;372;493;988;1127;1345;1398;1405;1406;1561	1239855	1.59401e+06	0.77782	1.28564	Yes
3	Uncharacterised protein ; Alpha-2-macroglobulin like 1 ; Alpha-2-macroglobulin like 1	A0A4X1TXL2	A0A4X1TXL2;F1SLW8;A0A287BD75		45	45	37.1	37.1	166.91	323.31	263	1155	1065940	1.18393e+06	0.900341	1.11069	Yes
4	SH3_10 domain-containing protein ; Periplakin ; Periplakin ; SH3_10 domain-containing protein ; Periplakin	A0A4X1VLA9	A0A4X1VLA9;A0A480QJ18;F1RK90;A0A4X1VQG4;A0A480I112		35	3	24.1	1.7	203.74	43.245	57		328952	277922	1.18361	0.844869	Yes
5	Inter-alpha-trypsin inhibitor heavy chain H4 ; Inter-alpha-trypsin inhibitor heavy chain H4 ; Inter-alpha-trypsin inhibitor heavy chain H4 isoform 1 (Fragment) ; Inter-alpha-trypsin inhibitor heavy chain H4 ; Inter-alpha-trypsin inhibitor heavy chain H4 ;	A0A4X1VPB7	A0A4X1VPB7;A0A287BGD6;A0A480Y2J3;A0A286ZN24;A0A4X1VHJ3;A0A5G2R7M3;A0A480IL91;A0A5G2QN24;A0A5G2QEW1;A0A4X1VLK5;F1SH92;A0A286ZT99;P79263;A0A5G2QU18		33	33	49.1	49.1	100.7	300.51	108	356;358;694	446980	517350	0.86398	1.15743	Yes
6	IF rod domain-containing protein ; IF rod domain-containing protein ; IF rod domain-containing protein	A0A5G2QXD3	A0A5G2QXD3;A0A5G2RAS7;F1S0K1		32	6	57.7	17.7	45.802	323.31	850	225;245;260;282	4090850	4125000	0.991721	1.00835	Yes
7	Myosin heavy chain 9 ; Barrier-to-autointegration factor ; Myosin-9 ; Myosin-9 ; Myosin-9 ; Myosin-9 ; Myosin-9 isoform X1 ; Myosin-9 ; Myosin-9 isoform X1 ; Myosin-9 isoform X1	A0A4X1U288	A0A4X1U288;A0A480IXC3;A0A480IS92;A0A480YNQ5;K9IVP5;A0A480YIK9;A0A480TYA2;A0A480QL86;A0A480V8Q4;A0A480R2Z4		31	24	22.2	17.9	226.25	99.871	48		192518	147889	1.30178	0.768182	Yes
8	Uncharacterised protein ; Uncharacterised protein ; Complement component 4A ; Complement C4-A isoform 1 preproprotein ; Complement C4-A ; Complement C4-A ; Complement C4-A isoform 1 preproprotein ; Complement C4-A isoform 1 preproprotein ; Complement C4-A	A0A5G2QCL1	A0A5G2QCL1;A0A4X1VBD2;A5A8W8;A0A480SVK0;A0A480I1J1;A0A480NTG3;A0A480M5Q9;A0A480QHC7;A0A480J4N2;A0A480ZG34;A0A480MA05;A0A480KIU8;A0A480KID6;A0A480VVV0;B0LFE9;F1RQW2;A0A480NJR4		29	29	27.2	27.2	194.26	145.34	61	167;177;1278	195197	244141	0.799525	1.25074	Yes
9	Serum albumin ; Serum albumin ; Serum albumin ; Serum albumin ; Serum albumin ; Serum albumin ; Serum albumin ; Serum albumin ; Serum albumin ; Serum albumin ; Serum albumin ; Serum albumin preproprotein (Fragment)	A0A4X1T5G0	A0A4X1T5G0;A0A287AMK0;A0A286ZT13;A0A4X1T5G4;F1RUN2;A0A4X1T6F2;A0A4X1T6E7;A0A4X1T4L3;A0A287BAY9;P08835;A0A287AFS2;A0A481DC33		29	25	34.6	31.1	67.142	323.31	1362		5622800	8.98969e+06	0.625472	1.59879	Yes		yes
10	Keratin 3 ; Keratin 3 ; Keratin 3	A0A4X1WBK1	A0A4X1WBK1;I3LDM6;A0A5G2QSE8		29	8	37.3	17.1	64.008	323.31	226	274;311	1.70796e+06	1.43378e+06	1.19123	0.839468	Yes
11	Keratin 14	A0A5G2RJ62	A0A5G2RJ62		29	3	60.4	12.6	46.479	323.31	467	14;121;214;239;259;274;353	2492975	2.39248e+06	1.042	0.959689	Yes
12	Keratin 84 ; Keratin 84	A0A4X1WD65	A0A4X1WD65;F1SGI2		25	20	46.5	39.6	63.794	323.31	112	286	522015	578848	0.901818	1.10887	Yes
13	Keratin 78 ; Keratin 78	A0A287B7K6	A0A287B7K6;A0A4X1WD18		25	16	46.4	33	62.607	321.56	153	299	700828	714398	0.981004	1.01936	Yes
14	IF rod domain-containing protein ; IF rod domain-containing protein ; IF rod domain-containing protein	A0A4X1WBV8	A0A4X1WBV8;A0A287BQI8;A0A4X1W649		25	15	39.7	28	61.561	323.31	130	302	956782	873079	1.09587	0.912515	Yes
15	Fibronectin isoform X22 ; Fibronectin ; Fibronectin 1 ; Fibronectin 1 ; Fibronectin isoform 9 ; Fibronectin 1 ; Fibronectin 1 ; Fibronectin 1 ; Fibronectin isoform 6	A0A480S614	A0A480S614;A0A480HYV8;A0A4X1ULS9;A0A286ZY95;A0A480KBW0;A0A4X1UR22;A0A5G2QFE3;F1SS24;A0A480MSZ9		24	24	15.9	15.9	235.32	323.31	67	927;1694	327599	331771	0.987424	1.01274	Yes
16	Fibrinogen alpha chain ; Fib_alpha domain-containing protein ; Fibrinogen A-alpha-chain (Fragment)	F1RX36	F1RX36;A0A4X1SSQ4;Q28936		24	24	30.4	30.4	101.09	323.31	198	659	978636	1.36535e+06	0.716767	1.39515	Yes
17	Serotransferrin ; Serotransferrin isoform 1 ; Transferrin ; Serotransferrin ; Serotransferrin ; Serotransferrin ; Serotransferrin ; Serotransferrin ; Serotransferrin ; Serotransferrin	P09571	P09571;A0A480RB65;B3CL06;A0A4X1TVN6;A0A4X1TVG9;A0A4X1TVR3;A0A288CFV5;A0A5G2RBB4;A0A4X1TSQ2;A0A5G2R5N9		24	20	37.8	32.2	76.967	323.31	405	131;313;470	1713200	2.28066e+06	0.751187	1.33123	Yes		yes
18	Keratin 10 ; Keratin 10 ; Keratin 10	A0A4X1U9J2	A0A4X1U9J2;I3LDS3;A0A4X1UC05		24	8	47.7	25.2	57.298	323.31	222	153;274;309;324	1.01631e+06	796948	1.27525	0.784161	Yes
19	Vitellogenin domain-containing protein ; Apolipoprotein B ; Apolipoprotein B ; Vitellogenin domain-containing protein ; Vitellogenin domain-containing protein ; Apolipoprotein B ; Vitellogenin domain-containing protein ; Apolipoprotein B ; APOB	A0A4X1U229	A0A4X1U229;F1SCV9;A0A5G2RKR8;A0A4X1U273;A0A4X1U1X7;A0A287AG13;A0A4X1U1X1;A0A287A4X9;A0A0F6TNY5		23	23	8.4	8.4	469.18	55.32	35		100947	105118	0.96032	1.04132	Yes
20	Fibrinogen beta chain ; Fibrinogen beta chain ; Fibrinogen beta chain ; Fibrinogen beta chain ; Fibrinogen beta chain ; Fibrinogen beta chain isoform 1 preproprotein ; Fibrinogen beta chain ; Fibrinogen beta chain	A0A4X1SSE1	A0A4X1SSE1;A0A5G2RHA4;A0A4X1SU01;I3L651;A0A4X1SSF2;A0A480TMT6;F1RX37;A0A5G2R564		23	23	50.2	50.2	51.696	323.31	177	111;307;360;366;419;431	898639	1.16485e+06	0.771466	1.29623	Yes
21	Adenosine deaminase ; Adenosine deaminase ; Adenosine deaminase ; Adenosine deaminase ; Adenosine deaminase ; Adenosine deaminase ; Adenosine deaminase ; Adenosine deaminase	A0A5G2QU98	A0A5G2QU98;A0A4X1TTU1;A0A4X1TTR2;A0A4X1TWK7;A0A4X1TTU5;A0A5G2R146;I3LDF4;A0A5G2RG61		22	22	74.9	74.9	40.736	323.31	167	52;352	609739	691398	0.881892	1.13393	Yes
22	IF rod domain-containing protein ; Keratin 2 ; Keratin 2A	A0A287BHY5	A0A287BHY5;A0A4X1WBK5;A5A759		22	14	38.8	30.4	65.663	245.76	50		255650	176020	1.45239	0.688519	Yes
23	Calcium-activated chloride channel regulator 1 ; Calcium-activated chloride channel regulator 1 ; Calcium-activated chloride channel regulator 1 ; Calcium-activated chloride channel regulator 1	A0A287A0E9	A0A287A0E9;F1S4C9;A0A5G2R3S7;Q9TUB5		22	11	26.6	13.9	100.18	123.05	91	288	597338	471278	1.26749	0.788964	Yes		yes
24	Uncharacterised protein ; Uncharacterised protein ; Uncharacterised protein ; Uncharacterised protein ; Heat shock cognate 71 kDa protein isoform X1 ; Uncharacterised protein ; Uncharacterised protein ; Uncharacterised protein ; Uncharacterised protein ;	A0A286ZWK2	A0A286ZWK2;A0A4X1VES0;F1S9Q3;A0A4X1VES8;A0A480ECX1;A0A4X1VJ17;A0A4X1VK34;F1S9Q1;A0A286ZPN4;A0A480NYG9;A0A4X1VLJ1;A0A480YSQ4;A0A4X1VIU6;A0A286ZPC8;A0A287APM9;A0A4X1VLJ5		21	16	37.2	27.4	74.488	237.75	79	121	453624	445516	1.0182	0.982126	Yes		yes
25	Keratin 24 ; Keratin 24 ; Keratin 24 ; Keratin 24 ; Keratin 24 ; Keratin 24 ; Keratin 24 ; Keratin 24 ; Keratin 24	F1RXF8	F1RXF8;A0A5G2QBJ1;I3L6B5;A0A4X1UCJ2;A0A4X1UBX2;A0A287BBQ6;A0A4X1UCY3;A0A286ZVQ5;A0A4X1UCZ3		21	16	45	38.6	53.835	214.25	71	273;275;293	517389	386184	1.33975	0.746409	Yes
26	Actinin alpha 4 ; Actinin alpha 4 ; Uncharacterised protein ; Uncharacterised protein ; Uncharacterised protein ; Alpha-actinin-4 isoform 1 ; Alpha-actinin-4 isoform 1 ; Alpha-actinin-4 isoform 1 ; Uncharacterised protein ; Uncharacterised protein ; Actin	A0A287A4Q7	A0A287A4Q7;F1RI39;A0A4X1T2X9;A0A4X1T3R1;A0A4X1T401;A0A480HSJ4;A0A480XAN0;A0A480ZDQ8;A0A4X1T3R9;A0A4X1T4F6;A0A287BQV2;A0A4X1T4R0;A0A480YMH8;A0A4X1T2Z4;A0A480HAC1;A0A4X1T1N2;A0A480QJ56;A0A287AA30;A0A287A7I2;A0A287BAZ5;A0A480PBN4;A0A480XEN4;A0A481DUT0;A0A480PV70;A0A480XXD5		21	7	32.7	10.6	104.38	34.225	47	878	292501	274219	1.06667	0.937498	Yes
27	AHNAK nucleoprotein ; AHNAK nucleoprotein ; Uncharacterised protein	A0A4X1VKL9	A0A4X1VKL9;A0A4X1VND0;A0A286ZPY1		21	5	21.5	4.6	569.75	57.588	52		270351	257857	1.04845	0.953785	Yes
28	Fibrinogen gamma chain ; Fibrinogen C-terminal domain-containing protein ; Fibrinogen gamma chain ; Fibrinogen gamma chain	A0A5G2QUU1	A0A5G2QUU1;A0A4X1SSS2;F1RX35;I3LJW2		20	20	40.9	40.9	49.618	194.82	127	303	710408	959850	0.740123	1.35113	Yes
29	Leukocyte elastase inhibitor ; Leukocyte elastase inhibitor ; Leukocyte elastase inhibitor ; Leukocyte elastase inhibitor ; Leukocyte elastase inhibitor	M3TYG7	M3TYG7;A0A4X1SRT1;F2Z5B1;A0A4X1SSN2;P80229		20	19	52.6	50	42.57	202.28	90	228	469994	527211	0.891472	1.12174	Yes
30	Uncharacterised protein ; Uncharacterised protein	A0A4X1T0H7	A0A4X1T0H7;I3LAC9	Ceruloplasmin-like (Ursus maritimus) (83.1%)	20	19	24.1	23.1	118.63	296.75	108		647479	575397	1.12527	0.888673	Yes
31	Apolipoprotein A-I ; Apolipoprotein A1 ; Apolipoprotein A-I ; Apolipoprotein A-I	K7GM40	K7GM40;A0A4X1T1F8;P18648;A0A286ZQC7		19	15	69.4	55.8	30.33	323.31	281	135;142	1.44315e+06	1.71493e+06	0.841522	1.18832	Yes		yes
32	SERPIN domain-containing protein	F1SCC9	F1SCC9		19	4	43.9	6	46.391	161.33	138	79;281	533424	699033	0.763088	1.31046	Yes		yes
33	Multifunctional fusion protein ; Multifunctional fusion protein ; Pyruvate kinase ; Multifunctional fusion protein ; Multifunctional fusion protein ; Pyruvate kinase ; Pyruvate kinase ; Pyruvate kinase ; Pyruvate kinase ; Multifunctional fusion protein	A0A4X1TD39	A0A4X1TD39;A0A287B7L9;A0A480JGH8;A0A287A7R4;A0A287AQJ5;A0A4X1TEM7;A0A480TIS7;A0A4X1THG9;F1SHM0;A0A4X1TES0;A0A4X1TH79;A0A4X1TFN4;A0A4X1TD68;F1SHL9;A0A286ZI36;A0A287B8G0;A0A287B785		18	18	19.6	19.6	124.15	186.55	56		241871	280610	0.861948	1.16016	Yes
34	Junction plakoglobin ; Junction plakoglobin ; Junction plakoglobin ; Uncharacterised protein ; Uncharacterised protein ; Uncharacterised protein ; Junction plakoglobin ; Junction plakoglobin	A0A480HAQ4	A0A480HAQ4;A0A480X7P0;Q8WNW3;A0A4X1U6G5;A0A4X1U931;A0A2C9F3E9;A0A480K894;A0A480YXU7		18	18	32.4	32.4	78.136	323.31	54	180;193;471	232869	211019	1.10354	0.906173	Yes
35	TGc domain-containing protein ; Protein-glutamine gamma-glutamyltransferase E ; Protein-glutamine gamma-glutamyltransferase E ; Protein-glutamine gamma-glutamyltransferase E ; Protein-glutamine gamma-glutamyltransferase E ; TGc domain-containing protein	A0A4X1SJI7	A0A4X1SJI7;A0A480QTU4;A0A480JWV2;A0A480JB28;A0A480J826;I3LBA6		18	18	31	31	77.382	131.14	68		293320	298154	0.983788	1.01648	Yes
36	Uncharacterised protein ; Lactoperoxidase ; Lactoperoxidase ; Uncharacterised protein ; Lactoperoxidase	A0A4X1SLW4	A0A4X1SLW4;A0A480RK36;A0A5G2RJJ6;A0A4X1SKR1;F1RRP2		18	18	36.5	36.5	80.269	96.705	111		280800	356566	0.787511	1.26982	Yes		yes
37	Annexin ; Annexin ; Annexin ; Annexin A1	F1SJB5	F1SJB5;A0A4X1W3B6;K7GLE1;P19619		18	18	55.2	55.2	38.744	323.31	248	308	979502	1.09628e+06	0.893476	1.11922	Yes
38	Heat shock protein HSP 90-alpha isoform 2 ; Heat shock protein HSP 90-alpha ; Heat shock protein HSP 90-alpha ; Heat shock protein HSP 90-alpha ; Heat shock protein HSP 90-alpha ; Heat shock protein HSP 90-alpha ; Heat shock protein HSP 90-alpha ; Heat sh	A0A481CXT9	A0A481CXT9;A0A4X1TS03;O02705;A0A4X1TS11;A0A287B8J5;A0A4X1TM49;A0A4X1TS37;A0A287AQK7;A0A480IPS2		18	10	32.6	19.5	80.239	123.1	37		237934	242488	0.981221	1.01914	Yes		yes
39	SERPIN domain-containing protein	A0A4X1SG20	A0A4X1SG20		18	2	45.6	5.9	46.691	66.662	76	85;287	364931	437632	0.833877	1.19922	Yes
40	Serpin B5 ; SERPIN domain-containing protein	F1SMW3	F1SMW3;A0A4X1TPX3		17	17	54.9	54.9	42.131	78.039	57		334666	365422	0.915835	1.0919	Yes
41	BPI fold containing family B member 1 ; BPI1 domain-containing protein ; BPI1 domain-containing protein ; BPI fold containing family B member 1 ; BPI1 domain-containing protein	A7J149	A7J149;A0A4X1T2G1;A0A4X1T1S8;A0A5G2QRW6;A0A4X1T1T7		17	17	42.4	42.4	51.956	182.81	124		318784	475424	0.670525	1.49137	Yes		yes
42	Keratin 36 ; Keratin 36 ; Keratin 36 ; Keratin 36	A0A5G2R1F9	A0A5G2R1F9;A0A4X1UAD3;F1S0K8;A0A5G2QCW4		17	9	40.7	23.3	51.402	304.56	71		408765	418684	0.976308	1.02427	Yes
43	Annexin A2 ; Annexin ; Annexin ; Annexin ; Annexin ; Annexin ; Annexin ; Annexin ; Annexin ; Annexin	P19620	P19620;K7GKR6;A0A4X1TPP0;A0A286ZJV6;F1S073;A0A4X1TPR0;A0A287BI04;A0A5G2QCF9;A0A4X1TPT6;A0A4X1TSH8		16	16	49.3	49.3	38.422	323.31	67		429320	441587	0.972221	1.02857	Yes
44	Lactotransferrin ; Lactoferrin (Fragment) ; Lactotransferrin ; Lactotransferrin ; Lactoferrin ; Lactotransferrin ; Lactotransferrin ; Lactoferrin	A0A4X1T9V8	A0A4X1T9V8;Q8WMN8;A0A4X1T9C7;A0A5G2QUQ4;Q7YS20;Q6YT39;P14632;A0FJ29		16	15	31.7	30.4	76.573	202.98	72		386734	285409	1.35501	0.738	Yes
45	Uncharacterised protein ; Actin gamma 1 ; Uncharacterised protein ; Uncharacterised protein ; Actin gamma 1 ; Actin, cytoplasmic 1 ; Actin gamma 1 ; Actin, cytoplasmic 1 ; Actin gamma 1 ; Uncharacterised protein ; Uncharacterised protein ; Actin, cytoplas	A0A4X1U972	A0A4X1U972;A0A5G2QZX1;A0A4X1UBG9;A0A4X1UD76;A0A287AA77;A0A4X1TQB9;A0A287A5G1;Q6QAQ1;I3LVD5;A0A4X1UEC7;A0A4X1UDU9;A0A287AAR4;A0A4X1UBI4;A0A4X1TST1;A0A5S6I3N7;A0A140H1A5;A0A4X1UDA5;A0A480KUC0;A0SNU5;A0A286ZV55;A0A4X1U949;A0A480UPH3;Q28937		16	6	56.5	27.6	40.103	323.31	222	44;47;190;305;325	1.10722e+06	1.25014e+06	0.885677	1.12908	Yes		yes
46	Enolase 1 ; Alpha-enolase isoform 1 ; Alpha-enolase isoform 1 ; Enolase 1 ; Enolase 1 ; Enolase 1 ; Enolase 1 ; Enolase 1 ; Enolase 1	A0A4X1W2Q8	A0A4X1W2Q8;A0A480R622;A0A480WPU1;I3LK59;A0A287A8S8;A0A4X1W8R1;A0A287B6S5;A0A4X1W9S6;A0A4X1W8G7		15	15	29.9	29.9	63.703	106.45	59		333748	367434	0.908319	1.10094	Yes
47	Inter-alpha-trypsin inhibitor heavy chain H2 ; Inter-alpha-trypsin inhibitor heavy chain H2 ; Inter-alpha-trypsin inhibitor heavy chain H2 ; Inter-alpha-trypsin inhibitor heavy chain H2 ; Inter-alpha-trypsin inhibitor heavy chain H2 ; Inter-alpha-trypsin	A0A480R9R0	A0A480R9R0;A0A5G2QEV5;A0A5G2R080;A0A4X1TA81;F1RUM4;O02668;A0A4X1TC09;A0A481B5H8;A0A480SNX9		15	15	28.5	28.5	77.964	62.799	59	615;628	227122	277586	0.818203	1.22219	Yes
48	Protein disulfide-isomerase ; Protein disulfide-isomerase ; Protein disulfide-isomerase ; Protein disulfide-isomerase ; Protein disulfide-isomerase ; Uncharacterised protein ; Prolyl 4-hydroxylase subunit beta	G9F6X8	G9F6X8;A0A4X1UBN3;A0A5G2QN66;A0A4X1U6E2;A0A5G2RDD7;A0A4X1U8U7;A0A287AQH8		15	15	43.3	43.3	56.398	105.31	53		294016	250921	1.17175	0.853426	Yes
49	EF-hand domain-containing protein ; Cornulin ; Squamous epithelial induced stress protein 53 ; EF-hand domain-containing protein ; Cornulin	A0A4X1W1D5	A0A4X1W1D5;A0A287AM19;Q06DE7;A0A4X1W0R1;F1ST36		15	15	40.2	40.2	70.229	323.31	96		418291	465082	0.899392	1.11186	Yes
50	Complement factor B ; B-factor, properdin ; Complement factor B ; Complement factor B ; Complement factor B ; Complement factor B ; Complement factor B ; Complement factor B ; Complement factor B	B9TSR8	B9TSR8;A5PF00;A0A4X1VBR5;A0A287AAZ9;K7GPT9;F1RQW6;A0A4X1VE57;A0A4X1VBJ0;A0A5G2RCK2		15	15	26	26	85.924	169	41	394	188363	234994	0.801564	1.24756	Yes
51	SERPIN domain-containing protein ; SERPIN domain-containing protein	F1SCC7	F1SCC7;A0A287BM11		15	2	38.2	8	46.098	30.156	69	85;275	253321	321671	0.787516	1.26982	Yes
52	Suprabasin ; Suprabasin ; Suprabasin	A0A5G2QV81	A0A5G2QV81;A0A4X1TLU9;A0A287AR98		14	14	56.8	56.8	53.633	169.72	77	94	437222	477180	0.916263	1.09139	Yes
53	Angiotensinogen ; SERPIN domain-containing protein ; Angiotensinogen ; Angiotensinogen	F1RG45	F1RG45;A0A4X1UAY5;A0A5K1UCV8;A0A287AJ51		14	14	42.3	42.3	51.081	30.509	23		92212.4	77298.7	1.19294	0.838268	Yes		yes
54	SERPIN domain-containing protein ; SERPIN domain-containing protein ; SERPIN domain-containing protein ; SERPIN domain-containing protein ; SERPIN domain-containing protein ; SERPIN domain-containing protein ; SERPIN domain-containing protein ; SERPIN dom	A0A5G2QLV8	A0A5G2QLV8;A0A287AY89;A0A287AAT5;A0A4X1TV37;A0A287B1X2;A0A4X1TV10;A0A4X1U012;A0A4X1U120;A0A4X1U2K6;A0A4X1U274;A0A4X1U4N1;A0A4X1U1T9;A0A4X1U2J7		14	2	49.6	5.5	43.308	159.85	73		419736	452470	0.927655	1.07799	Yes
55	SERPIN domain-containing protein ; SERPIN domain-containing protein ; Antithrombin-III ; Antithrombin protein ; Serpin family C member 1	F2Z5E2	F2Z5E2;A0A5G2QUE0;A0A480P2S5;Q19AZ5;A0A4X1UG39		13	13	33.8	33.8	47.208	91.516	43		190106	196031	0.969773	1.03117	Yes
56	Envoplakin ; Envoplakin	A0A4X1UYX2	A0A4X1UYX2;F1RW07		13	13	9	9	214.11	30.491	26		165515	144708	1.14379	0.874288	Yes
57	Desmocollin 2 ; Desmocollin 2 ; Desmocollin 2 ; Desmocollin 2 ; Desmocollin 2	A0A287A191	A0A287A191;I3LVH8;A0A287B6Z6;I3LRH7;I3LG79		13	12	22.5	22.5	100.99	51.046	40		232335	234548	0.990566	1.00952	Yes		yes
58	Heat shock protein beta-1 ; Heat shock protein beta-1 ; Heat shock protein beta-1 ; SHSP domain-containing protein ; SHSP domain-containing protein ; SHSP domain-containing protein ; Heat shock protein beta-1 (Fragment)	Q5S1U1	Q5S1U1;A0A2C9F366;A0A5S6G3Y8;A0A4X1UH19;A0A4X1UH27;A0A4X1UM75;A0A480VMP6		13	12	83.6	79.2	22.941	143.81	112		469884	526396	0.892644	1.12027	Yes
59	Heat shock protein HSP 90-beta isoform a ; Heat shock protein 90 alpha family class B member 1 ; Heat shock protein 90 alpha family class B member 1 ; Heat shock protein 90 alpha family class B member 1 ; HATPase_c domain-containing protein ; Heat shock p	A0A480N074	A0A480N074;A0A287BK26;A0A287A9T4;F1RQU2;A0A4X1V534;A0A286ZR68;A0A287BDM6;A0A4X1V543;A0A4X1V548;A0A286ZKC5		13	4	24.5	7.3	69.447	3.9275	7		44015.6	35648.9	1.2347	0.809917	Yes		yes
60	VWFA domain-containing protein ; CLCA domain-containing protein ; CLCA domain-containing protein	A0A4X1UEH0	A0A4X1UEH0;A0A4X1UEH5;A0A4X1U9L5		13	2	25.8	4	59.449	0.53458	3	288	15189.1	16247.3	0.934868	1.06967
61	Odorant-binding protein ; Odorant binding protein ; Lipocln_cytosolic_FA-bd_dom domain-containing protein	P81245	P81245;Q8WMH1;K7GLE5		13	2	78.3	10.8	17.707	323.31	276	114	2.47814e+06	1115310	2.22193	0.45006	Yes		yes
62	Alpha-1-antichymotrypsin 2 ; Alpha-1-antichymotrypsin 2 (Fragment)	Q9GMA6	Q9GMA6;Q9GMA9		13	2	32.8	6.3	46.644	74.712	44	282	118846	143873	0.82605	1.21058	Yes
63	IgM heavy chain constant region (Fragment) ; Uncharacterised protein ; Uncharacterised protein ; Signal-regulatory protein gamma isoform 1 ; Signal-regulatory protein gamma isoform 1 ; Signal-regulatory protein gamma isoform 1 ; Uncharacterised protein ;	K7ZJP7	K7ZJP7;A0A287B5C1;A0A287ALC1;A0A480SZ96;A0A480SZ10;A0A480T028;A0A4X1U075;A0A287BM31;A0A286ZT94;A0A4X1U074;A0A286ZTC9		12	12	33.8	33.8	49.282	323.31	174		697906	935156	0.746299	1.33995	Yes
64	SERPIN domain-containing protein ; Serpin family B member 12	A0A4X1TUX8	A0A4X1TUX8;A0A286ZX29		12	12	36.5	36.5	48.306	120.63	63	302	347518	340646	1.02017	0.980228	Yes
65	Inter-alpha-trypsin inhibitor heavy chain H1 ; Inter-alpha-trypsin inhibitor heavy chain H1 isoform a preproprotein ; Inter-alpha-trypsin inhibitor heavy chain H1 isoform a preproprotein ; Inter-alpha-trypsin inhibitor heavy chain H1 ; Inter-alpha-trypsin	A0A4X1VPQ2	A0A4X1VPQ2;A0A480SQD8;A0A480SMW8;Q29052;A0A4X1VHZ3;A0A287B3S3;F1SH96		12	12	22	22	100.04	71.512	37		125497	126801	0.989716	1.01039	Yes
66	Histidine rich glycoprotein ; Histidine-rich glycoprotein ; Uncharacterised protein ; Cystatin domain-containing protein	A0A4X1UER5	A0A4X1UER5;A0A481B9A6;F1SFI5;A0A5G2QYD6		12	12	23.2	23.2	61.341	75.629	64		258491	307908	0.839508	1.19117	Yes
67	Uncharacterised protein ; Uncharacterised protein ; GC vitamin D binding protein ; GC vitamin D binding protein ; Uncharacterised protein ; Vitamin D-binding protein (Fragment)	A0A4X1T9I2	A0A4X1T9I2;A0A4X1T7V6;A0A287AHK1;I3LN42;A0A4X1T9J6;Q66RQ0		12	9	24.3	17.8	53.161	27.409	49		210282	248666	0.845641	1.18253	Yes
68	Clusterin ; Clusterin ; Uncharacterised protein ; Uncharacterised protein ; Uncharacterised protein ; Clusterin ; Clusterin ; Clusterin ; Clusterin isoform X1	Q29549	Q29549;A0A5S6I5T1;A0A4X1V775;A0A4X1VBI7;A0A4X1VAM3;A0A4X1TMH0;A0A4X1TN44;A0A4X1TN67;A0A480N616		12	8	33.2	24.2	51.774	83.817	58	173;176;187;428	332488	317314	1.04782	0.954365	Yes		yes
69	Actinin alpha 1 ; Actinin alpha 1 ; Actinin alpha 1 ; Alpha-actinin-1 ; Alpha-actinin-1 ; Alpha-actinin-1 ; Alpha-actinin-1 ; Actinin alpha 1 ; Alpha-actinin-1 ; Alpha-actinin-1 ; Alpha-actinin-1 ; Alpha-actinin-1 ; Alpha-actinin-1 ; Actinin alpha 1 ; Act	A0A4X1U5R9	A0A4X1U5R9;A0A4X1U6A2;A0A4X1U5Y1;A0A480IPJ5;A0A480J793;A0A480PMX9;A0A480HAD0;A0A4X1U5V5;A0A480IUH2;A0A480IWW6;A0A480HQB1;A0A481CGG0;A0A480J3H1;A0A4X1U5R4;A0A4X1U3X7;A0A5G2R6T7;I3LLY3;A0A4X1U3X1;A0A480QT15		12	4	19.5	7.4	105.46	8.9118	7		64530	75266.5	0.857354	1.16638
70	Heat shock 70 kDa protein 1B ; Heat shock 70kDa protein 1A ; Uncharacterised protein ; Heat shock 70 kDa protein 1B ; Heat shock 70 kDa protein 1A	Q6S4N2	Q6S4N2;A5A8V6;A0A287BQU9;A0A480ZTG9;P34930		12	2	25.7	3	70.097	54.602	25		93347.1	88821.2	1.05095	0.951516	Yes
71	Valosin containing protein ; Transitional endoplasmic reticulum ATPase ; Transitional endoplasmic reticulum ATPase ; Transitional endoplasmic reticulum ATPase ; Valosin containing protein ; Valosin containing protein ; Transitional endoplasmic reticulum A	A0A4X1W1B7	A0A4X1W1B7;A0A480IPJ6;A0A286ZSB5;F1SIH8;A0A4X1VYX7;A0A4X1W077;A0A286ZUM8;A0A480VY23;A0A480PTB7;P03974;A0A4X1VZI8;A0A5G2RLZ5		11	11	18.4	18.4	89.302	73.386	18		89451.8	78180.6	1.14417	0.873998	Yes
72	Uncharacterised protein ; Uncharacterised protein ; IgGFc-binding protein ; IgGFc-binding protein ; IgGFc-binding protein	A0A4X1SS34	A0A4X1SS34;A0A287BCE6;A0A480JBJ7;A0A480IIV8;A0A480JCG4		11	11	5.3	5.3	265.35	68.923	32		176328	164758	1.07023	0.934381	Yes		yes
73	Uncharacterised protein ; XDH xanthine dehydrogenase ; Uncharacterised protein ; Xanthine dehydrogenase ; Xanthine dehydrogenase ; Uncharacterised protein ; Xanthine dehydrogenase ; Xanthine dehydrogenase	A0A4X1TB92	A0A4X1TB92;R4HZ39;A0A4X1TDP3;F1S3Y7;A0A5G2R0H1;A0A4X1TFA1;A0A5G2QBL2;A0A287AQU3		11	11	9.8	9.8	146.8	21.361	37		158839	168794	0.941023	1.06267	Yes
74	Uncharacterised protein ; IQ motif containing GTPase activating protein 1 ; Uncharacterised protein ; Uncharacterised protein ; Ras GTPase-activating-like protein IQGAP1 ; Uncharacterised protein ; Uncharacterised protein ; Uncharacterised protein ; Uncha	A0A4X1UFD6	A0A4X1UFD6;F1RMJ4;A0A4X1UKT5;A0A4X1UJ40;K9IWF9;A0A4X1UJI0;A0A4X1UF40;A0A4X1UHJ2;A0A4X1UF59;A0A480MFL0		11	11	11.6	11.6	195.25	47.11	13		53054.2	44503.6	1.19213	0.838833
75	Alpha-1-antitrypsin ; Alpha-1-antitrypsin ; Alpha-1-antitrypsin ; Alpha-1-antitrypsin ; Alpha-1-antitrypsin	F1SCF0	F1SCF0;P50447;A0A4X1SHX2;A0A4X1SHV8;A0A481ATB2		11	10	35.7	32.6	46.951	63.002	41	384	210471	221712	0.949301	1.05341	Yes		yes
76	Endoplasmic reticulum chaperone BiP ; 78 kDa glucose-regulated protein ; Endoplasmic reticulum chaperone BiP ; Endoplasmic reticulum chaperone BiP ; Endoplasmic reticulum chaperone BiP	A0A4X1UFV5	A0A4X1UFV5;A0A480UES1;A0A4X1UEN5;A0A287BIL8;A0A4X1UEP5		11	9	19.9	16.4	72.268	17.341	14		76024.4	75902.2	1.00161	0.998393	Yes
77	Chitin-binding type-2 domain-containing protein ; Chitin-binding type-2 domain-containing protein ; Chitin-binding type-2 domain-containing protein ; Chitin-binding type-2 domain-containing protein	A0A4X1TA63	A0A4X1TA63;A0A4X1T852;I3LL32;A0A4X1T2Z5		11	9	37.7	34.4	51.971	84.702	60	161	375354	234528	1.60047	0.624818	Yes		yes
78	Moesin ; Moesin ; Moesin ; Moesin ; Moesin ; Moesin ; Moesin ; Moesin ; Moesin ; Moesin ; Moesin ; Moesin ; Moesin	A0A4X1VP44	A0A4X1VP44;A0A480MJI3;A0A4X1VPW7;A0A4X1VJQ8;A0A287BED9;F1RTN3;A0A4X1VJV5;A0A287AK19;A0A4X1VQZ3;A0A5G2R8G3;A0A4X1VJS4;A0A4X1VPE8;P26042		11	6	18.2	10.4	67.786	21.613	18		61259.5	68150.6	0.898884	1.11249	Yes
79	Prophenin-2 ; Prophenin and tritrpticin precursor (Fragment) ; Protegrin-4 ; Uncharacterised protein ; Uncharacterised protein ; Uncharacterised protein ; Uncharacterised protein ; Uncharacterised protein ; Antibacterial peptide PMAP-36 ; Uncharacterised	P51525	P51525;P51524;A0A287AFU9;I3LU31;A0A5G2QU73;A0A4X1TSE7;A0A4X1SW22;A0A4X1TSP9;P49931;A0A4X1TS52;A0A5G2QHA2;A0A4X1T3A8;A0A4X1T0N2;P49930;P49932;A0A4X1T103;A0A4X1TP80;A0A5G2QHV2;A0A286ZRJ1;A0A286ZKJ1;A0A4X1SZ40;A0A4X1T143;A0A287BPW3;A0A4X1TPH5;A0A5G2QLV9;A0A4X1T277;A0A5G2QR04;A0A4X1TS79;A0A4X1T477;A0A4X1TPV1;A0A4X1TS92;P32195;P15175;A0A287AXS4;A0A4X1SXF9;A0A4X1TPF0;P49933;P49934;A0A5G2R7I0;A0A5G2QDH1…		11	3	46.9	28.9	25.855	323.31	67		412249	385513	1.06935	0.935147	Yes
80	SERPIN domain-containing protein ; SERPIN domain-containing protein ; SERPIN domain-containing protein ; SERPIN domain-containing protein ; Alpha-1-antichymotrypsin	A0A287AVA9	A0A287AVA9;A0A286ZIU5;A0A287ARJ8;F1SCC6;A0A480VNM9		11	2	36.7	8.4	45.017	20.475	30	144;270	99336.8	104891	0.947051	1.05591	Yes
81	Haptoglobin ; Haptoglobin ; Haptoglobin ; Haptoglobin ; Haptoglobin ; Haptoglobin ; Haptoglobin ; Haptoglobin ; Alpha 1 S haptoglobin (Fragment)	A0A4X1SL78	A0A4X1SL78;Q8SPS7;B3GQZ2;A0A4X1SL89;A0A5S6HM44;A0A4X1SLE1;A0A4X1SK09;A0A2C9F356;B0F9U1		10	10	28	28	38.571	116.68	59	46;103;240	309496	432742	0.715197	1.39822	Yes
82	Uncharacterised protein ; Long palate lung and nasal epithelium protein 5 ; Uncharacterised protein	F1S503	F1S503;A7J153;A0A4X1T131		10	10	27.8	27.8	54.11	46.227	28	41	158556	72650.8	2.18244	0.458202	Yes
83	Uncharacterised protein ; Uncharacterised protein	F1S501	F1S501;A0A4X1T1Y0	Vomeromodulin-like protein (Bison bison bison) (59.1%)	10	10	36.6	36.6	49.604	201.95	180	365	967082	616444	1.56881	0.637426	Yes
84	Desmoglein 3 ; Desmoglein 3	I3LU54	I3LU54;A0A4X1VL50		10	10	14.3	14.3	106.84	29.322	21		97826.2	86263.2	1.13404	0.8818	Yes
85	Aldehyde dehydrogenase 1 family member A1 ; Aldehyde dehydrogenase 1 family member A1 ; Aldehyde dehydrogenase 1 family member A1 ; Aldehyde dehydrogenase 1 family member A1 ; Aldehyde dehydrogenase 1 family member A1 ; Aldehyde dehydrogenase 1 family mem	A0A5G2QF01	A0A5G2QF01;I3LRS5;A0A5G2R4G6;A0A5G2QQ66;A0A287BRG6;A0A4X1VXW6		10	10	30.8	30.8	49.549	54.358	32		189310	153116	1.23638	0.808811	Yes
86	Peroxiredoxin-6 ; Thioredoxin domain-containing protein	Q9TSX9	Q9TSX9;A0A4X1VDC5		10	10	55.8	55.8	25.037	31.664	45		175447	175223	1.00128	0.998722	Yes
87	Uncharacterised protein ; Lymphocyte cytosolic protein 1 ; Lymphocyte cytosolic protein 1 ; Lymphocyte cytosolic protein 1 ; Uncharacterised protein	A0A4X1SFA8	A0A4X1SFA8;A0A286ZYQ4;A0A287ANV7;F1RK02;A0A4X1SET8		10	8	24.1	20.6	70.203	35.129	20	166	79358	82663.1	0.960017	1.04165	Yes
88	14-3-3 sigma protein	Q1W2G0	Q1W2G0		10	8	39.9	32.7	27.935	323.31	96	162;202;220	576465	672999	0.856562	1.16746	Yes
89	Hemoglobin subunit beta ; GLOBIN domain-containing protein ; Hemoglobin subunit beta ; Hemoglobin subunit beta ; Beta-globin (Fragment)	F1RII7	F1RII7;A0A4X1SXN8;A0A5G2QRW3;P02067;A7YB43		10	6	66.7	39.5	16.166	323.31	640	56	1.98158e+06	4.09261e+06	0.484184	2.06533	Yes		yes
90	Ezrin ; FERM domain-containing protein ; FERM domain-containing protein ; Ezrin ; Ezrin (Fragment)	F1SB42	F1SB42;A0A4X1VVJ4;A0A4X1VQ22;A0A480UUL9;A0A480W3C4		10	4	21.2	11.7	64.953	13.294	13		52774.9	40558	1.30122	0.768509	Yes
91	Tubulin beta chain ; Tubulin beta chain ; Tubulin beta chain ; Tubulin beta chain ; Tubulin beta chain ; Tubulin beta chain	Q767L7	Q767L7;A0A480TK33;A0A4X1VI43;F2Z5B2;A0A5G2QHG1;A0A4X1VJ45		10	2	32	6.1	49.67	37.764	27		99759.2	115315	0.865103	1.15593	Yes
92	IF rod domain-containing protein ; IF rod domain-containing protein ; IF rod domain-containing protein ; IF rod domain-containing protein ; IF rod domain-containing protein ; IF rod domain-containing protein ; IF rod domain-containing protein ; IF rod dom	A0A4X1UAX2	A0A4X1UAX2;F1S0K4;I3LUJ7;A0A4X1U615;I3LUM7;A0A4X1UA51;A0A287ART4;A0A4X1UBB7;A0A4X1U891;A0A4X1U850;A0A4X1U882;F6PWF7;A0A4X1UB10;A0A5G2QHN3;A0A5G2R7N4;A0A4X1UB20;CON__Q15323;CON__Q9UE12;CON__Q14525		9	2	24.4	5.7	47.486	10.839	7		45366.5	42832	1.05917	0.944133		+
93	Alpha-1B-glycoprotein ; Alpha-1B-glycoprotein ; Alpha-1B-glycoprotein ; Alpha-1B-glycoprotein ; Alpha-1B-glycoprotein ; Alpha-1B-glycoprotein	A0A4X1W8Z7	A0A4X1W8Z7;A0A4X1W3K8;F1SC20;A0A4X1W9I3;A0A287AAD5;A0A286ZUY9		9	9	20.2	20.2	54.439	25.198	33	254	156259	190691	0.819433	1.22036	Yes
94	Nucleobindin 1 ; Uncharacterised protein ; Nucleobindin 1 ; Nucleobindin 1 ; Nucleobindin 1 ; Uncharacterised protein ; Uncharacterised protein ; Nucleobindin 1 ; Nucleobindin 1 ; Nucleobindin 1	F1RIP6	F1RIP6;A0A4X1VZJ2;A0A5G2RF91;A0A287AHD5;A0A5G2R946;A0A4X1W082;A0A4X1W1D7;A0A286ZVT6;A0A287ATI9;A0A5G2RA54		9	9	25.7	25.7	49.385	18.244	27		88189.2	109646	0.804306	1.24331	Yes		yes
95	Tr-type G domain-containing protein ; Elongation factor 2 ; Eukaryotic translation elongation factor 2 ; Tr-type G domain-containing protein	A0A4X1VST4	A0A4X1VST4;A0A287AWI9;I3LII3;A0A4X1VS57		9	9	16	16	95.353	11.59	20		64593.4	59716.6	1.08166	0.924501	Yes
96	Lipocalin-1 isoform 1 ; Lipocalin-1 ; Lipocln_cytosolic_FA-bd_dom domain-containing protein ; Lipocln_cytosolic_FA-bd_dom domain-containing protein ; Lipocln_cytosolic_FA-bd_dom domain-containing protein	Q866S8	Q866S8;P53715;A0A287B057;A0A5G2QCL8;A0A4X1T283		9	9	36.9	36.9	19.368	27.658	23		260019	166780	1.55905	0.641414	Yes		yes
97	IgA heavy chian constant region (Fragment) ; IgM ; IgM ; Uncharacterised protein ; Ig-like domain-containing protein	K7ZRK0	K7ZRK0;A0A480QMD5;A0A480QMR6;A0A287B626;A0A4X1TX68		9	9	27	27	36.614	200.65	100		624992	675937	0.924631	1.08151	Yes
98	Elongation factor 1-alpha ; Elongation factor 1-alpha ; Elongation factor 1-alpha ; Elongation factor 1-alpha ; Elongation factor 1-alpha ; Elongation factor 1-alpha ; Eukaryotic translation elongation factor 1 alpha 1 ; Tr-type G domain-containing protei	A0A4X1TYF9	A0A4X1TYF9;A0A287BJG5;A0A4X1U102;A0A4X1TYS6;A0A288CG57;Q0PY11;A0A286ZUI3;A0A4X1TYQ5;A0A4X1U0X5;A0A287A391;A0A4X1U1I5;Q4QZ00		9	9	25.8	25.8	48.769	65.093	31		228801	235378	0.972058	1.02874	Yes		yes
99	Fatty acid synthase (Fragment) ; Fatty acid synthase (Fragment) ; Fatty acid synthase ; Fatty acid synthase ; Fatty acid synthase ; Fatty acid synthase isoform X1 ; Fatty acid synthase ; Fatty acid synthase ; Uncharacterised protein	Q58GK8	Q58GK8;Q58G70;A0A480U0X9;A5YV76;A0A4X1U3L1;A0A480M011;A0A4X1U8L3;A0A4X1U3Q8;I3LC73		9	9	5.5	5.5	251.13	9.2921	9		148278	181028	0.819088	1.22087
100	Galectin ; Galectin ; Galectin ; Galectin ; Galectin ; Galectin ; Galectin-4	A0A4X1T0M5	A0A4X1T0M5;A0A4X1T3D0;A0A480Q4E1;A0A4X1T3E6;I3LGZ8;A0A5G2QJK0;Q29058		9	9	30.9	30.9	34.9	180.42	84	31;43;106	288074	339552	0.848394	1.1787	Yes
101	Carnosine dipeptidase 2 ; M20_dimer domain-containing protein ; Cytosolic non-specific dipeptidase isoform X1 ; M20_dimer domain-containing protein ; Carnosine dipeptidase 2	F1SNL7	F1SNL7;A0A4X1U2W5;A0A480SKP2;A0A4X1U2X2;A0A287BM62		9	9	25.9	25.9	52.734	17.186	11		49856.6	30074.3	1.65778	0.603215	Yes
102	Alpha-1 acid glycoprotein (Fragment) ; Alpha-1-acid glycoprotein ; Lipocln_cytosolic_FA-bd_dom domain-containing protein ; Alpha-1-acid glycoprotein ; Alpha-1-acid glycoprotein ; Lipocln_cytosolic_FA-bd_dom domain-containing protein	Q29014	Q29014;F1SN68;A0A4X1V0K3;A0A480W4S2;A0A480TCL8;A0A5G2R0I4		9	9	42.1	42.1	20.898	55.171	78	136	371330	437465	0.848822	1.1781	Yes		yes
103	Acid sphingomyelinase-like phosphodiesterase ; Acid sphingomyelinase-like phosphodiesterase ; Acid sphingomyelinase-like phosphodiesterase ; Acid sphingomyelinase-like phosphodiesterase 3b isoform 2 ; Sphingomyelin phosphodiesterase acid like 3B ; Sphingo	A0A481BBI8	A0A481BBI8;A0A4X1TTU2;A0A480YIE4;A0A480NSZ2;F1STN0;A0A4X1TYZ6;A0A287BQT0;A0A4X1TZP0;A0A287BJW1;A0A480RMD6		9	9	33.5	33.5	52.942	25.606	12		61998.8	75566.4	0.820454	1.21884	Yes		yes
104	Hemoglobin subunit alpha ; GLOBIN domain-containing protein ; GLOBIN domain-containing protein ; GLOBIN domain-containing protein ; GLOBIN domain-containing protein ; GLOBIN domain-containing protein ; GLOBIN domain-containing protein	P01965	P01965;A0A4X1UMP8;F1RGX4;A0A4X1UIB6;A0A4X1UM57;A0A4X1UMN5;A0A4X1UMN0		9	9	68.8	68.8	15.039	323.31	445	32	1.38251e+06	2694700	0.513047	1.94914	Yes
105	Carbonic anhydrase 6 isoform 1 ; Carbonic anhydrase VI ; Alpha-carbonic anhydrase domain-containing protein ; Alpha-carbonic anhydrase domain-containing protein ; Alpha-carbonic anhydrase domain-containing protein	F1RIH8	F1RIH8;B7X727;A0A4X1W9S1;A0A5G2RDW1;A0A4X1W7S7		9	9	34.7	34.7	36.311	269.81	70		245391	385227	0.637004	1.56985	Yes		yes
106	BPI1 domain-containing protein ; Parotid secretory protein ; Parotid secretory protein ; BPI1 domain-containing protein ; BPI1 domain-containing protein	F1S506	F1S506;Q6XZB6;Q6XXM6;A0A4X1T1Z0;A0A287BME6		9	9	34.9	34.9	25.979	73.036	61		208265	345842	0.602197	1.66059	Yes		yes
107	Involucrin ; Involucrin (Fragment) ; Involucrin (Fragment) ; Involucrin (Fragment) ; Involucrin (Fragment)	F1SFT4	F1SFT4;Q8WMM3;Q8WMM4;Q8WMM2;Q8WMM5		9	9	27.1	27.1	48.315	75.834	39		177236	197534	0.897243	1.11453	Yes
108	Tyrosine 3-monooxygenase/tryptophan 5-monooxygenase activation protein zeta ; 14_3_3 domain-containing protein ; 14_3_3 domain-containing protein ; 14-3-3 protein zeta/delta ; Tyrosine 3-monooxygenase/tryptophan 5-monooxygenase activation protein zeta ; 1	A0A287AXR5	A0A287AXR5;A0A4X1TQB0;A0A4X1TV95;A0A480PLY3;A0A287A0Q6;A0A4X1TQE7;F2Z558;G9F6X7;A0SNV3		9	6	41.9	30.3	26.683	112.65	46	160;218	200250	229993	0.870678	1.14853	Yes
109	Keratin 77 ; Keratin 77	A0A4X1WBN6	A0A4X1WBN6;A0A287BEI1		9	3	16	5.9	63.11	7.4685	15		69125.8	62618.5	1.10392	0.905864	Yes
110	Jacalin-type lectin domain-containing protein ; Uncharacterised protein	A0A4X1VVM5	A0A4X1VVM5;A0A286ZQK6		8	8	56.8	56.8	19.049	323.31	128		880340	840501	1.0474	0.954745	Yes
111	Plasminogen ; Plasminogen ; Plasminogen ; Plasminogen ; Plasminogen ; Plasminogen ; Plasminogen ; Plasminogen ; Plasminogen	F1SB81	F1SB81;A0A5G2QU84;A0A287A481;A0A5G2QXR3;A0A4X1VW72;P06867;A0A4X1VQL9;A0A5G2QUR5;A0A5G2R2W1		8	8	9.4	9.4	87.835	2.0331	11		75301.1	80355.2	0.937103	1.06712	Yes
112	Isocitrate dehydrogenase [NADP] ; Isocitrate dehydrogenase [NADP] ; Isocitrate dehydrogenase [NADP] ; Isocitrate dehydrogenase [NADP] ; Isocitrate dehydrogenase [NADP]	A0A287B465	A0A287B465;A0A4X1UZU9;A0A4X1UYH8;A0A287A8M1;I3LDC7		8	8	22.6	22.6	43.394	13.099	11		91919.5	73980.8	1.24248	0.804843
113	Glyceraldehyde-3-phosphate dehydrogenase ; Glyceraldehyde-3-phosphate dehydrogenase ; Glyceraldehyde-3-phosphate dehydrogenase ; Glyceraldehyde-3-phosphate dehydrogenase ; Glyceraldehyde-3-phosphate dehydrogenase ; Glyceraldehyde-3-phosphate dehydrogenase	A0A481CCJ1	A0A481CCJ1;A0A287BG23;A0A481CPX2;A0A4X1UVA4;P00355;A0A076KRX0;A0A286ZVK5;A0A4X1UVA2;A0SNU7;A0A286ZQE4;Q0QES9;Q9TUY2;Q9TT74		8	8	31.8	31.8	35.836	63.823	45	128;131;326	237974	235372	1.01105	0.989067	Yes
114	Uncharacterised protein ; Uncharacterised protein ; Uncharacterised protein ; Nucleobindin-2 isoform X3 ; Nucleobindin-2 isoform X3 ; Nucleobindin-2 isoform 3 preproprotein ; Nucleobindin-2 ; Uncharacterised protein ; Nucleobindin-2 isoform X3 ; EF-hand d	F1S9A4	F1S9A4;A0A5G2RI19;A0A4X1TCV7;A0A480EDT0;A0A480LDJ3;A0A481BAF7;A0A480ISX2;A0A4X1TDH4;A0A480JY40;A0A4X1TB41;A0A5G2RDH9;A0A5G2QBU4;A0A4X1TB57;A0A5G2QE27;A0A480NMX1		8	8	20.8	20.8	55.926	36.23	13		78034.5	72045.1	1.08313	0.923247	Yes		yes
115	Amine oxidase ; Amine oxidase ; Amine oxidase ; Amine oxidase ; Amine oxidase ; Amine oxidase ; Amine oxidase ; Amine oxidase ; Amine oxidase ; Amine oxidase ; Amine oxidase ; Amine oxidase ; Amine oxidase ; Amine oxidase ; Amine oxidase ; Amine oxidase ;	A0A5G2RI05	A0A5G2RI05;A0A4X1TS65;A0A480TJ91;A0A480TF39;A0A4X1TU97;A0A5G2RD43;A0A4X1TX56;A0A480RZM1;A0A480XPA2;A0A4X1TXL6;A0A480YBM4;A0A286ZPA0;A0A4X1TXL0;A0A4X1TS59;A0A286ZI83;F1S1G8;A0A480YXT9;A0A480YC23		8	8	13.7	13.7	83.108	40.356	26		67251.2	77836.7	0.864005	1.1574	Yes
116	SERPIN domain-containing protein ; Heparin cofactor 2 ; Serpin family D member 1 ; Heparin cofactor 2 ; Heparin cofactor 2	A0A4X1UYS0	A0A4X1UYS0;A0A481BLI9;F1RKY2;A0A480RKY5;A0A480JLE4		8	8	20.4	20.4	55.874	12.175	13		109775	92202	1.1906	0.839916
117	Uncharacterised protein ; Uncharacterised protein ; Uncharacterised protein ; Uncharacterised protein ; Uncharacterised protein ; Deleted in malignant brain tumors 1 protein ; Uncharacterised protein ; Uncharacterised protein ; Uncharacterised protein ; D	A0A4X1SGN9	A0A4X1SGN9;A0A4X1SGP7;A0A4X1SGM3;A0A4X1SGK3;A0A4X1SGA5;Q4A3R3;A0A4X1SGV2;A0A4X1SGT0;A0A4X1SGQ7;A0A480JBS1;A0A4X1SGG7		8	8	9.6	9.6	129.92	323.31	68		292882	357032	0.820324	1.21903	Yes
118	BPI fold containing family B member 2 ; BPI2 domain-containing protein ; Long palate lung and nasal epithelium protein 2 ; BPI fold containing family B member 2 ; BPI2 domain-containing protein	A0A4X1T1N0	A0A4X1T1N0;I3LGY1;A7J150;A0A4X1SZ56;A0A5G2RIT7		8	8	23.3	23.3	48.961	9.3009	10		36492.1	43405.2	0.840731	1.18944	Yes		yes
119	Golgi membrane protein 1 ; Uncharacterised protein ; Golgi membrane protein 1 ; Uncharacterised protein ; Golgi membrane protein 1 ; Golgi membrane protein 1	F1S4I1	F1S4I1;A0A4X1UXZ5;A0A287B2M4;A0A4X1UY05;A0A287AY75;A0A5G2QRQ6		8	8	23.7	23.7	45.103	29.425	13		79346.1	66005	1.20212	0.831863	Yes
120	Transketolase ; Transketolase ; Transket_pyr domain-containing protein ; Transketolase ; Transket_pyr domain-containing protein ; Transketolase ; Transketolase ; Transketolase isoform 1 ; Transketolase isoform 1	I3LPT1	I3LPT1;A0A5G2RF77;A0A4X1VLN0;A0A5G2QNL3;A0A4X1VH46;A8U4R4;A0A480H9Y3;A0A480TX85;A0A480N609		8	8	23.7	23.7	61.73	54.49	15		81557.5	65270.2	1.24954	0.800297	Yes
121	Annexin ; Annexin ; Annexin ; Annexin	F1SEN1	F1SEN1;A0A4X1VIW7;A0A5G2Q9C0;A0A5G2QE22		8	8	39.1	39.1	36.747	29.381	15		55447.2	47899.7	1.15757	0.863879	Yes
122	Protein S100-A12 ; Calcium-binding protein A12 ; Protein S100-A12 ; Protein S100-A12	P80310	P80310;C3S7K4;A0A5S6H0X2;A0A4X1W1C0		8	8	85.9	85.9	10.745	159.43	408		1.08047e+06	1.24185e+06	0.870049	1.14936	Yes		yes
123	Uncharacterised protein ; Uncharacterised protein	F1S2Y6	F1S2Y6;A0A4X1U959	Protein LEG1 homolog (Balaenoptera acutorostrata scammosi) (87.2%)	8	8	27.6	27.6	38.577	70.008	37		176096	242008	0.727647	1.37429	Yes		yes
124	Calreticulin ; Calreticulin ; Calreticulin ; Calreticulin ; Calreticulin	P28491	P28491;A0A4X1TBI0;A0A287B0P6;A0A287AG29;A0A4X1T9R5		8	8	28.3	28.3	48.287	17.182	15		60271.5	48887.4	1.23286	0.81112	Yes
125	Fructose-bisphosphate aldolase ; Fructose-bisphosphate aldolase ; Fructose-bisphosphate aldolase ; Fructose-bisphosphate aldolase ; Fructose-bisphosphate aldolase ; Fructose-bisphosphate aldolase ; Fructose-bisphosphate aldolase ; Fructose-bisphosphate al	A0A4X1U602	A0A4X1U602;A0A286ZYX8;A0A480UEC6;A0A4X1U0N5;A0A287B8F3;A0A4X1U5U2;A0A4X1U350;A0A287A1V5;A0A287BFY0;A0A480HA34;A0A480U1U8		8	7	23.8	21.8	39.421	20.828	17		113286	112093	1.01065	0.989464	Yes
126	Endoplasmin ; Endoplasmin ; Endoplasmin ; Endoplasmin ; Endoplasmin ; Endoplasmin	A0A287AFA5	A0A287AFA5;Q29092;F1SRK6;A0A4X1T658;A0A4X1T7Z2;A0A480VG93		8	7	11.8	10.3	92.385	20.066	9		70095	88425	0.792706	1.2615
127	Peroxiredoxin 1 ; Peroxiredoxin 1 ; Peroxiredoxin 1 ; Peroxiredoxin-1	A0A4X1WBH4	A0A4X1WBH4;F1S3U9;A0A4X1WA21;A0A286ZND5		8	6	35.9	28.3	22.147	7.6381	25		142813	142393	1.00295	0.997058	Yes
128	Plastin 3 ; Plastin 3 ; Uncharacterised protein ; Uncharacterised protein ; Uncharacterised protein ; Plastin 3 ; Plastin 3	K7GQS5	K7GQS5;F1RWT2;A0A4X1VAH3;A0A4X1VBU6;A0A4X1V9E1;A0A5K1TXL2;A0A5K1TXL1		8	6	19.3	15.4	63.85	6.1656	12	109	76411.5	65583.4	1.1651	0.858292
129	Apolipoprotein A-IV ; Apolipoprotein A-IV ; Apolipoprotein A-IV ; Apolipoprotein A-IV	O46409	O46409;A0A4X1T1L0;F1SJT7;A0A287BM29		8	5	24.9	15.4	43.294	51.519	13		89978.5	79049.8	1.13825	0.878541
130	Histone cluster 1 H1 family member c ; Histone H1.2-like protein ; Histone H1.3-like protein (Fragment)	A0A4X1VK10	A0A4X1VK10;Q4TTS4;Q53DY7		8	4	23.4	9.6	28.487	20.12	26		181135	182425	0.992929	1.00712	Yes
131	SERPIN domain-containing protein	A0A4X1U383	A0A4X1U383		8	2	40.5	13.5	29.473	1.6842	3		18610.2	25217.9	0.737974	1.35506
132	Transmembrane secretory component poly-Ig receptor (Fragment) ; Polymeric immunoglobulin receptor ; Polymeric immunoglobulin receptor ; Polymeric immunoglobulin receptor ; Poly-Ig receptor ; Polymeric immunoglobulin receptor ; Polymeric immunoglobulin rec	A0A0E3M2Q4	A0A0E3M2Q4;F1SEY8;A0A4X1UQL1;A0A287A0N2;Q9N2H7;A0A4X1UNB6;A0A287B644;F1SEZ3;A0A4X1UPY6;A0A287ADL4;A0A5G2RA19;A0A4X1UL87		7	7	16.1	16.1	67.307	240.54	32		158514	143664	1.10336	0.906319	Yes
133	Calpastatin ; Calpastatin ; Calpastatin ; Calpastatin ; Calpastatin ; Calpastatin ; Calpastatin ; Calpastatin ; Calpastatin ; Calpastatin ; Calpastatin ; Calpastatin ; Calpastatin ; Calpastatin ; Calpastatin ; Calpastatin ; Calpastatin ; Calpastatin ; Cal	F6PU32	F6PU32;A0A4X1TMF3;A0A4X1TI37;A0A4X1TJY8;A0A4X1TMJ4;A0A4X1TMS9;A0A4X1TJW6;Q6Q781;A0A4X1TME5;B5L0Y3;B5L0Y2;A0A287A526;B5L0Y5;A0A4X1TMV0;A0A286ZNA7;B5L0Y4;P12675;A0A4X1TN08;B5L0Y6;Q3ZEL3;A0A286ZQD7;A0A288CFT7;B5L0Y7;B5L0Y8		7	7	11.6	11.6	89.785	21.798	14		71494.1	71620.3	0.998238	1.00177	Yes
134	Catalase ; Catalase ; Catalase ; Catalase ; Catalase ; Catalase (Fragment) ; Catalase ; Catalase ; Catalase	A0A4X1SSG2	A0A4X1SSG2;A0A287A2C3;A0A4X1SSN8;F1SGS9;A0A4X1SSR6;A0A481AU84;A0A480M2W5;A0A480RJS7;O62839		7	7	21.2	21.2	56.635	186.77	12		57664.6	51084.2	1.12882	0.885884	Yes
135	Vinculin ; Vinculin isoform meta-VCL ; Vinculin isoform VCL ; Vinculin ; Vinculin ; Vinculin ; Vinculin ; Vinculin ; Vinculin	A0A287BSL4	A0A287BSL4;A0A480S8S4;A0A480MV49;A0A4X1SRF3;A0A4X1SRJ9;A0A2C9F393;A0A4X1SS48;P26234;A0A5G2RBX6		7	7	10.3	10.3	99.11	12.978	8		36063.2	29023.2	1.24256	0.804787	Yes
136	Spectrin alpha chain, non-erythrocytic 1 isoform 3 ; Uncharacterised protein ; Spectrin alpha chain, non-erythrocytic 1 ; Spectrin alpha chain, non-erythrocytic 1 ; Spectrin alpha chain, non-erythrocytic 1 isoform 3 (Fragment) ; Uncharacterised protein ;	A0A480YIH2	A0A480YIH2;A0A4X1TU88;A0A480J3D7;A0A480HYR0;A0A480VWD4;A0A4X1TS01;A0A4X1TS09;A0A480S3X8;A0A481CDR2;A0A4X1TS39;A0A480F0A3;A0A480ZEV1;A0A4X1TX95;F1RR78;A0A480MX02;A0A286ZXS0;A0A287BJQ1;A0A287AMR4;A0A4X1TX83;A0A481AFA7;A0A480HJ41;A0A480YEE4		7	7	3.7	3.7	281.04	6.3329	7		39103.8	35107.8	1.11382	0.89781
137	Histone H4 (Fragment) ; Histone H4 ; Histone H4	A0A481CZK5	A0A481CZK5;P62802;A0A480TD90		7	7	54.1	54.1	10.879	66.709	65	80	441440	421519	1.04726	0.954872	Yes
138	6-phosphogluconate dehydrogenase, decarboxylating ; 6-phosphogluconate dehydrogenase, decarboxylating ; 6-phosphogluconate dehydrogenase, decarboxylating ; 6-phosphogluconate dehydrogenase, decarboxylating ; 6-phosphogluconate dehydrogenase, decarboxylati	F1RIF8	F1RIF8;A0A5G2QR34;A0A4X1W9L5;A0A480YSA5;A0A4X1W7L2;A0A480X5G4;A0A480LMV9		7	7	19.6	19.6	52.3	12.746	10		64924.7	48263.4	1.34522	0.743375	Yes
139	Plakophilin 1 ; Uncharacterised protein	I3LGN8	I3LGN8;A0A4X1SJ26		7	7	10.7	10.7	80.687	22.438	21		109665	102951	1.06522	0.938777	Yes
140	Clathrin heavy chain ; Clathrin heavy chain ; Clathrin heavy chain ; Clathrin heavy chain ; Clathrin heavy chain ; Clathrin heavy chain ; Clathrin heavy chain	I3LGD4	I3LGD4;C0MHR2;A0A5K1U8P1;A0A5G2R4Y7;A0A4X1SSY8;A0A4X1SRE7;A0A4X1SSY6		7	7	8.1	8.1	188.61	15.959	10		17823.4	12125.4	1.46992	0.680309	Yes
141	Sulfhydryl oxidase ; Sulfhydryl oxidase ; Sulfhydryl oxidase ; Sulfhydryl oxidase ; Sulfhydryl oxidase ; Sulfhydryl oxidase	F1S682	F1S682;A0A4X1U5C5;A0A5G2QNR8;A0A4X1TZX3;A0A4X1U4T6;A0A5G2QXX3		7	7	12.1	12.1	81.477	32.704	13		44063.9	33746.5	1.30573	0.765854	Yes		yes
142	Protein S100 ; Protein S100	C3S7K5	C3S7K5;A0A4X1VVF8		7	7	73	73	10.416	19.322	37	1	117319	132763	0.88367	1.13164	Yes
143	Sulfotransferase ; Sulfotransferase	I3LRP8	I3LRP8;A0A4X1W1W2		7	7	33.1	33.1	38.44	75.987	10		37678.3	28282.7	1.3322	0.750636	Yes
144	Protein-glutamine gamma-glutamyltransferase K	K7GLF7	K7GLF7		7	7	10.4	10.4	90.878	16.397	15		71633.6	65486.6	1.09387	0.914188	Yes
145	14_3_3 domain-containing protein ; 14_3_3 domain-containing protein ; CRK proto-oncogene, adaptor protein ; CRK proto-oncogene, adaptor protein ; 14_3_3 domain-containing protein ; CRK proto-oncogene, adaptor protein ; 14_3_3 domain-containing protein ; C	A0A4X1U626	A0A4X1U626;A0A4X1U3B8;A0A287A2R9;A0A5G2QSR7;A0A4X1U0R0;A0A287ARU7;A0A4X1U636;A0A5G2QK17;A0A5G2QJ52		7	5	34.6	27.1	27.419	8.6801	8	221	39866.4	31833.1	1.25236	0.798496	Yes
146	Serotransferrin ; Inhibitor of carbonic anhydrase ; Serotransferrin ; Serotransferrin ; Serotransferrin ; Serotransferrin	A0A5G2RLB1	A0A5G2RLB1;Q29545;I3LBF1;A0A4X1TSS5;A0A5G2RAY1;A0A5G2QBE8		7	5	13.5	10.9	76.33	21.381	16		80568.7	59160.4	1.36187	0.734286	Yes		yes
147	Uncharacterised protein ; Ig-like domain-containing protein ; Ig-like domain-containing protein ; Ig-like domain-containing protein	A0A4X1W4H6	A0A4X1W4H6;A0A4X1W4W4;F1STC5;A0A287A4Y3		7	5	37.2	25.5	26.082	222.49	118		715922	933679	0.766776	1.30416	Yes		yes
148	Histone H1.4 ; Histone cluster 1 H1 family member e	A0A480QWI4	A0A480QWI4;A0A286ZZB7		7	2	29.2	7.3	21.993	0.84375	5		65875.8	53970.9	1.22058	0.819282
149	Hemopexin ; Hemopexin ; Hemopexin ; Hemopexin ; Hemopexin ; Hemopexin	A0A5G2QGR8	A0A5G2QGR8;P50828;F1RMN7;A0A480RA30;A0A5G2QRQ8;A0A480SUR1		7	2	19.2	4.1	51.136	21.319	51		202567	290792	0.696606	1.43553	Yes
150	Glucose-6-phosphate isomerase ; Glucose-6-phosphate isomerase ; Glucose-6-phosphate isomerase ;	F1RNV1	F1RNV1;P08059;A0A480S836;CON__Q3ZBD7		6	6	15.3	15.3	62.679	9.5521	13	65;67	46257	46689.4	0.990738	1.00935	Yes	+
151	L-lactate dehydrogenase A chain ; L-lactate dehydrogenase ; L-lactate dehydrogenase ; L-lactate dehydrogenase ; L-lactate dehydrogenase ; L-lactate dehydrogenase ; L-lactate dehydrogenase A chain ; L-lactate dehydrogenase ; L-lactate dehydrogenase ; L-lac	P00339	P00339;A0A385JGP0;A0A287AFC1;A0A4X1T837;A0A287B2H7;A0A480X8T8;A0A5S6GD60;A0A4X1T9Q1;A0A4X1T6G7;A0A286ZNX3;A0A4X1T6H3;A0A286ZXT7;D2SW96		6	6	23.8	23.8	36.618	6.5491	16		68364.5	55168.4	1.2392	0.806975	Yes
152	Poly(U)-specific endoribonuclease isoform 3 (Fragment) ; Endonuclease, poly(U) specific ; SMB domain-containing protein ; Endonuclease, poly(U) specific ; SMB domain-containing protein ; Poly(U)-specific endoribonuclease ; Endonuclease, poly(U) specific ;	A0A480MH11	A0A480MH11;A0A5G2QXL5;A0A4X1TJX9;A0A286ZRW3;A0A4X1TLY7;A0A480IHG4;A0A286ZPB4;A0A4X1TPC3		6	6	27.4	27.4	36.265	26.413	9		51000.5	37727.1	1.35183	0.73974	Yes
153	Lamin isoform C ; Prelamin-A/C ; Prelamin-A/C ; Prelamin-A/C ; Lamin isoform A ; Lamin isoform A ; Lamin isoform A ; Prelamin-A/C ; Prelamin-A/C ; Prelamin-A/C ; Lamin isoform A	A0A480V981	A0A480V981;F1RLQ2;A0A4X1VYY1;Q3ZD69;A0A287AE06;A0A480NRZ3;A0A480JV40;A0A4X1VTW3;A0A287B1C7;A0A287BCB7;A0A480W6Z6		6	6	12.6	12.6	65.184	23.338	10		94603.5	80459.6	1.17579	0.850493	Yes
154	ATP synthase subunit alpha ; ATP synthase subunit alpha ; ATP synthase subunit alpha ; ATP synthase subunit alpha ; ATP synthase subunit alpha, mitochondrial ; ATP synthase subunit alpha ; ATP synthase subunit alpha ; ATP synthase subunit alpha ; ATP synt	F1RPS8	F1RPS8;A0A4X1UQS5;A0A287AGU2;A0A4X1USY4;P80021;A0A287BBS4;A0A4X1UT11;A0A4X1USZ9;A0A480RYH5;A0A5G2QY15;F1RPT1;A0A5G2R5C5;A0A287A874;A0A287BRD5;A0A480V6Z4		6	6	16.9	16.9	58.254	14.587	9		63560	52663.5	1.20691	0.828564
155	Glutathione S-transferase P ; Glutathione S-transferase pi 1 ; Uncharacterised protein ; Uncharacterised protein ; Uncharacterised protein ; Uncharacterised protein ; Uncharacterised protein ; Uncharacterised protein ; Glutathione S-transferase P	P80031	P80031;M3V836;A0A4X1SYY0;A0A287AZ91;A0A5G2RH88;A0A4X1T1F3;A0A5G2QMB0;A0A287BQ81;A0A481C704		6	6	37.7	37.7	23.497	21.569	14		43639.9	32807	1.3302	0.751766	Yes
156	Complement component C9 ; Complement C9 ; Complement component C9 preproprotein ; Complement C9 ; Complement C9 ; MACPF domain-containing protein ; MACPF domain-containing protein ; Complement component C9 preproprotein	A0SEG9	A0SEG9;A0A4X1T5F9;A0A481BDD1;A0A4X1T406;A0A4X1T2W4;A0A287BH90;F1SMJ6;A0A480THQ9		6	6	12.5	12.5	62.225	3.2354	8	420	57778.5	45795.3	1.26167	0.792601
157	FAD-binding PCMH-type domain-containing protein ; FAD-binding PCMH-type domain-containing protein ; FAD-binding PCMH-type domain-containing protein ; FAD-binding PCMH-type domain-containing protein ; FAD-binding PCMH-type domain-containing protein ; FAD-b	A0A5G2RA46	A0A5G2RA46;A0A5G2QLA1;A0A5G2QC12;A0A5G2R6Q3;A0A5G2QWM9;A0A287BSQ9;A0A5G2QVS2;A0A5G2R6U3;A0A5G2R105;A0A4X1VBK0		6	6	6.7	6.7	138.5	14.899	7		41041	49440	0.830117	1.20465
158	Carbonyl reductase [NADPH] 2 ; Carbonyl reductase [NADPH] 2 ; Uncharacterised protein ; Uncharacterised protein	Q29529	Q29529;A0A287BT95;A0A4X1U9J7;A0A4X1U9J3		6	6	25.4	25.4	25.986	26.434	13		89045.2	57941.8	1.5368	0.650701	Yes
159	Triosephosphate isomerase ; Triosephosphate isomerase ; Triosephosphate isomerase ; Triosephosphate isomerase (Fragment) ; Triosephosphate isomerase ; Triosephosphate isomerase ; Triosephosphate isomerase	D0G7F6	D0G7F6;A0A4X1UWQ7;A0A288CFT0;Q1PC32;Q1W5B8;Q29371;A0A286ZRV2		6	6	39.5	39.5	26.667	11.257	16		93225.8	110302	0.845188	1.18317	Yes
160	Rab GDP dissociation inhibitor ; Rab GDP dissociation inhibitor ; Rab GDP dissociation inhibitor ; Rab GDP dissociation inhibitor ; Rab GDP dissociation inhibitor ; Rab GDP dissociation inhibitor ; Rab GDP dissociation inhibitor ; Rab GDP dissociation inh	A0A4X1T7D4	A0A4X1T7D4;A0A5G2QSK4;A0A4X1T696;A0A480F3G0;A0A480W3D1;A0A4X1T5B3;A0A4X1T4A2;Q6Q7J2;A0A287B4B7;A0A287B6B3;F1RUK8;A0A5G2RKF7;Q6EEJ3;P79315;A0A480VHZ1;A0A480M340		6	6	19.9	19.9	53.04	9.9823	11		36804.2	29322.6	1.25515	0.796717	Yes
161	Lipocln_cytosolic_FA-bd_dom domain-containing protein ; Neutrophil gelatinase-associated lipocalin ; Lipocln_cytosolic_FA-bd_dom domain-containing protein ; Lipocalin 2; Neutrophil gelatinase-associated lipocalin	A0A4X1U597	A0A4X1U597;A0A480JRH8;A0A4X1U4R3;A0A4X1U4T1;A0A480UMD1;F1RRX1;A0A287BJ65		6	6	23.3	23.3	31.135	10.169	9		64834.5	43253.4	1.49894	0.667136	Yes
162	Myeloperoxidase ; Myeloperoxidase ; Myeloperoxidase ; Myeloperoxidase ; Myeloperoxidase	A0A4X1SKW7	A0A4X1SKW7;F1RRP1;A0A481AD90;A0A4X1SM47;K7GRV6		6	6	10	10	80.358	6.4825	7		26228.3	20697.3	1.26723	0.789121	Yes
163	Flavodoxin_2 domain-containing protein ; Flavodoxin_2 domain-containing protein ; Flavodoxin_2 domain-containing protein ; Flavodoxin_2 domain-containing protein ; NAD(P)H dehydrogenase quinone 1 ; Flavodoxin_2 domain-containing protein ; Flavodoxin_2 dom	A0A5G2RC40	A0A5G2RC40;A0A4X1SJ22;A0A5G2QTR3;A0A4X1SHU0;F1S395;A0A4X1SHT1;A0A5G2QPB5;A0A4X1SJ27		6	6	35.1	35.1	22.873	6.3094	14		70653.8	82903.9	0.852237	1.17338	Yes
164	Galectin ; Galectin ; Galectin ; Galectin ; Galectin	B7U2G7	B7U2G7;A0A4X1T2P6;A0A4X1T386;I3LQK7;A0A4X1T3J2		6	6	55.8	55.8	15.41	65.446	31		130405	151607	0.860151	1.16259	Yes
165	Caspase 14 ; Uncharacterised protein	F1SAN1	F1SAN1;A0A4X1V2A9		6	6	33.9	33.9	27.718	11.024	11		42832.6	26820.1	1.59703	0.626161	Yes
166	Protein FAM25A ; Uncharacterised protein	K7N7E8	K7N7E8;A0A4X1VCH6		6	6	79.8	79.8	9.2132	323.31	79		320426	433559	0.73906	1.35307	Yes		yes
167	Pentaxin ; Pentaxin	F1RJ50	F1RJ50;A0A4X1VQR2		6	6	44.3	44.3	24.399	31.554	24		80459	69235	1.16211	0.8605	Yes
168	Phosphoglycerate kinase (Fragment) ; Phosphoglycerate kinase ; Phosphoglycerate kinase ; Phosphoglycerate kinase ; Phosphoglycerate kinase ; Phosphoglycerate kinase ; Phosphoglycerate kinase 1 ; Phosphoglycerate kinase ; Phosphoglycerate kinase	D0G784	D0G784;A0A5G2R4C4;A0A4X1VWX9;K7GKJ8;A0A4X1W2A2;A0A5G2QJC3;Q7SIB7;F1RPH0;A0A4X1W292		6	6	20.1	20.1	35.39	4.2964	11		50858.6	44606.9	1.14015	0.877076	Yes
169	Apolipoprotein E ; Apolipoprotein E ; Apolipoprotein E	A0A4X1W1F9	A0A4X1W1F9;P18650;F1RM45		6	6	27.8	27.8	36.664	14.307	19	85;142	87907.2	94210.8	0.933091	1.07171	Yes
170	Peptidyl-prolyl cis-trans isomerase ; Peptidyl-prolyl cis-trans isomerase A ; Peptidyl-prolyl cis-trans isomerase ; Peptidyl-prolyl cis-trans isomerase A ; Peptidyl-prolyl cis-trans isomerase ; Peptidyl-prolyl cis-trans isomerase (Fragment) ; Peptidyl-pro	F2Q9A3UA8	F2Q9A3;P62936;A0A5G2QIR3;A0A5S6GHG5;A0A4X1UCS5;Q9GK25;A0A5G2QWG7;A0A4X1UCR2		6	6	37.2	37.2	17.869	18.402	23		142402	162123	0.87836	1.13848	Yes		yes
171	Cystatin-A1 ; Cystatin A ; Cystatin A	Q28988	Q28988;I3LDP2;A0A5G2RAY8		6	6	70.9	70.9	11.65	11.243	17	6	124372	112053	1.10993	0.900954	Yes
172	Glutathione S-transferase ; Glutathione S-transferase A1 isoform 1 ; Uncharacterised protein ; Uncharacterised protein ; Uncharacterised protein ; Glutathione S-transferase A2 ; Uncharacterised protein ; Glutathione S-transferase alpha M14 ; Glutathione S	Q29057	Q29057;A0A480THB8;F1S7C9;A0A4X1TFP1;A0A5G2QYS5;A0A0K1TQN0;A0A5K1VST3;P51781;A0A0K1TR52;A0A287AXU5;F1S7D3;A0A287AK88;A0A4X1TI02;Q29188;A0A4X1THC8		6	6	31.4	31.4	25.391	15.127	17		79517.8	86781.2	0.916301	1.09134	Yes
173	Triacylglycerol lipase ; Triacylglycerol lipase ; Triacylglycerol lipase ; Triacylglycerol lipase ; Pancreatic triacylglycerol lipase	A0A5G2RJR8	A0A5G2RJR8;F1S4T9;D4P6H2;A0A4X1T0H9;P00591		6	5	23	21	50.14	67.697	11		69862.2	51873.8	1.34677	0.742516
174	Annexin ; Annexin ; Annexin ; Annexin ; Annexin ; Annexin	F2Z5C1	F2Z5C1;A0A4X1VBD0;A0A4X1V5M9;A0A287A531;A0A5G2R3B5;A0A4X1VA11		6	5	23.7	21.5	36.134	6.8107	9		28105.4	30622.4	0.917803	1.08956	Yes
175	Nucleoside diphosphate kinase B ; Nucleoside diphosphate kinase ; Nucleoside diphosphate kinase (Fragment) ; Nucleoside diphosphate kinase (Fragment) ; Nucleoside diphosphate kinase ; Nucleoside diphosphate kinase B	Q2EN76	Q2EN76;A4UXY9;A0A481D0P1;A0A480XRF3;A0A5G2Q9S0;A0A5G2RK94		6	4	46.1	29.6	17.176	6.5081	14		48060.2	57697.1	0.832976	1.20052	Yes
176	EF-hand domain-containing protein ; Protein S100 ; Protein S100 ; S100 calcium binding protein A2	A0A4X1W0M9	A0A4X1W0M9;A0A4X1W2G6;A0A480JRV1;K7GQ95		6	4	25	17.8	17.432	3.7014	27		204269	228111	0.895481	1.11672	Yes
177	Ficolin-1 (Fragment) ; Ficolin-2 ; Ficolin-2 ; Ficolin-2 ; Ficolin-2 ; Ficolin-1 ; Ficolin-2 ; Ficolin-1 ; Ficolin-2 ; Ficolin-2 ; Ficolin-2	A0A480NC02	A0A480NC02;I3LGI8;A0A4X1SVX0;Q29041;A0A4X1SVW0;A0A480TCM2;A0A287BQR3;A0A480S8B8;A0A5K1UZA2;A0A4X1SUF1;A0A4X1SW34		6	3	33.7	14	28.287	77.957	50		247314	344556	0.717775	1.39319	Yes
178	Tyrosine 3-monooxygenase/tryptophan 5-monooxygenase activation protein beta ; 14_3_3 domain-containing protein ; Tyrosine 3-monooxygenase/tryptophan 5-monooxygenase activation protein beta ; 14-3-3 protein beta/alpha ; 14_3_3 domain-containing protein ; T	A0A5G2QTR9	A0A5G2QTR9;A0A4X1TRX6;F1SDR7;A0A480LDG7;A0A4X1TRW5;A0A287BPX7;A0A480LG53		6	2	28.6	13.7	27.568	93.095	14	160;218	38266.8	33092.6	1.15636	0.864786	Yes
179	Profilin ; Profilin ; Profilin ;; Profilin	A0A4X1UWL6	A0A4X1UWL6;A0A5G2R9A9;F1RFY1;CON__P02584;A0A5G2REX6		5	5	42.9	42.9	15.043	31.289	30		113951	120069	0.949047	1.05369	Yes	+
180	Aminopeptidase ; Aminopeptidase ; Aminopeptidase ; Aminopeptidase ; Aminopeptidase ; Aminopeptidase N ; Aminopeptidase ; Aminopeptidase ; Aminopeptidase ; Aminopeptidase ; Aminopeptidase ; Aminopeptidase N ; Aminopeptidase	A0A5G2QP78	A0A5G2QP78;F1SK03;A0A5G2QPR2;U3R8H0;A0A5G2QM04;P15145;K7GMF9;F1DFL7;A0A4X1U246;A0A1P8VJR2;A0A4X1U2S4;A0A5G2QI26;U5NEE3		5	5	8.3	8.3	104.8	4.109	6		26130.7	21249.2	1.22972	0.81319	Yes
181	Cofilin-1 ; Cofilin-1 ; Cofilin-1	P10668	P10668;A0A286ZVE7;K7GK75		5	5	32.5	32.5	18.518	12.909	16		104601	102189	1.0236	0.976942	Yes
182	Ig-like domain-containing protein ; Ig-like domain-containing protein ; Ig-like domain-containing protein ; Ig-like domain-containing protein ; Ig-like domain-containing protein ; Ig-like domain-containing protein	A0A4X1VYY4	A0A4X1VYY4;A0A4X1T2I6;A0A4X1W4I1;A0A4X1TLA6;A0A287A3T6;A0A287ALJ6		5	5	31.4	31.4	16.429	79.775	18		99726.5	96534.6	1.03306	0.967994	Yes
183	Peroxiredoxin-2 (Fragment) ; Peroxiredoxin-2 ; Peroxiredoxin-2 ; Peroxiredoxin 2 ; Peroxiredoxin-2 ; Peroxiredoxin-2 ; Peroxiredoxin-2 ; Peroxiredoxin-2 ; Peroxiredoxin-2	P52552	P52552;F1SDX9;A0A4X1TJM1;A0A287BAZ6;A0A287AJ76;A0A287A690;A0A4X1THN3;A0A4X1TFV9;A0A5G2QIX9		5	5	34.6	34.6	13.723	1.2431	8		69224.7	72696.5	0.952242	1.05015
184	Uncharacterised protein ; Uncharacterised protein ; PKS_ER domain-containing protein ; PKS_ER domain-containing protein ; PKS_ER domain-containing protein ; PKS_ER domain-containing protein ; PKS_ER domain-containing protein ; PKS_ER domain-containing pro	A0A5G2QGP7	A0A5G2QGP7;A0A5G2QHM7;A0A4X1UII8;A0A4X1UH50;A0A287A703;A0A5G2QDU0;A0A4X1UFJ1;A0A4X1UIJ6;A0A287BPT2		5	5	15.1	15.1	38.873	21.029	19		52049.8	53490.5	0.973066	1.02768	Yes
185	Uncharacterised protein C2orf61 homolog ; Uncharacterised protein ; Uncharacterised protein ; Uncharacterised protein ; Calmodulin-1 isoform X1 ; Calmodulin-1 ; Uncharacterised protein ; Uncharacterised protein ; Uncharacterised protein ; Uncharacterised	A0A480ERX7	A0A480ERX7;A0A4X1ST06;A0A287AUG4;A0A4X1SUB1;A0A481BST8;A0A480PE60;A0A4X1SUD7;A0A4X1W3F5;A0A4X1W1P6;A0A4X1SYX2;F1S145;A0A4X1SGT9;A0A5G2Q7N5;A0A5G2QWK6;A0A4X1SGU3;A0A5G2QTD3;Q29376;A0A4X1SGS5;F2Z5G3;A0A4X1ST02;A0A287AHS0;A0A4X1SG58;A0A287B857;A0A4X1SYQ3;A0A287ANW8;A0A287AUC1;A0A4X1TQD3		5	5	8.9	8.9	35.37	9.3223	27		163236	205561	0.794099	1.25929	Yes
186	Alpha-carbonic anhydrase domain-containing protein ; Carbonic anhydrase 1 ; Alpha-carbonic anhydrase domain-containing protein ; Carbonic anhydrase 1 ; Carbonic anhydrase 1 ; Alpha-carbonic anhydrase domain-containing protein	A0A4X1UEN0	A0A4X1UEN0;A0A287BS87;A0A4X1UEM5;A0A287AI92;A0A5G2QAD6;A0A4X1UCW9		5	5	34.6	34.6	26.695	37.763	9		33892.4	41600.8	0.814705	1.22744	Yes
187	Ubiquitin-60S ribosomal protein L40 ; Ubiquitin-like domain-containing protein ; Ubiquitin-like domain-containing protein ; Ubiquitin-like domain-containing protein ; Ubiquitin B ; Ubiquitin B ; Uncharacterised protein ; Ubiquitin-like domain-containing p	P63053	P63053;A0A4X1WDC9;A0A4X1W6H9;A0A287AZA7;A4US66;A7U5U2;A0A4X1SR79;F1S911;A0A4X1UM92;P0CG68;A0A5G2QDJ2;A0A2C9F3G2		5	5	36.7	36.7	14.728	87.658	70		392449	451079	0.870021	1.1494	Yes		yes
188	Coagulation factor V ; Coagulation factor V ; Coagulation factor V ; Coagulation factor V	A0A287BJ70	A0A287BJ70;F1RPW2;A0A4X1V0I5;Q9GLP1		5	5	3.2	3.2	248.05	4.8677	6		71809.5	94682	0.758428	1.31852			yes
189	Vitronectin ; Vitronectin ; Vitronectin ; Vitronectin ; Vitronectin ; Vitronectin ; Vitronectin ; Vitronectin (Fragment) ; Vitronectin ; Vitronectin ; Vitronectin	P48819	P48819;A0A4X1TS26;A0A480VA84;A0A480T2F5;A0A480QP96;I3L638;P79272;A0A480SK19;A0A4X1TS31;A0A4X1TP90;I3L9F8		5	5	14.2	14.2	52.571	22.75	13		65039.5	86013	0.756159	1.32247	Yes
190	Ubiquitin-like modifier-activating enzyme 1 isoform X5 ; Ubiquitin like modifier activating enzyme 1 ; UBA_e1_C domain-containing protein ; Ubiquitin-like modifier-activating enzyme 1 isoform X2 ; UBA_e1_C domain-containing protein ; Ubiquitin-like modifi	A0A480W380	A0A480W380;A0A5K1U589;A0A4X1TIB9;K7GRY0;A0A4X1THJ6;A0A480W3R4		5	5	7.6	7.6	109.45	10.809	5		29307.7	28152.7	1.04103	0.960592
191	Glucose-6-phosphate 1-dehydrogenase (Fragment) ; Glucose-6-phosphate 1-dehydrogenase ; Glucose-6-phosphate 1-dehydrogenase	A0A481CYD6	A0A481CYD6;A0A4X1T5A0;A0A287BSL9		5	5	14.1	14.1	57.601	4.6336	9		39223	35529.4	1.10396	0.90583	Yes
192	Glutathione S-transferase ; Glutathione S-transferase ; Glutathione S-transferase	A0A4X1TBE8	A0A4X1TBE8;F1S605;A0A4X1TEC6		5	5	31.1	31.1	26.933	6.8956	5		36912.5	44151.8	0.836037	1.19612
193	Uncharacterised protein ; Uncharacterised protein	F1RKG8	F1RKG8;A0A4X1TTH9	Phosphatidylethanolamine-binding protein 1 (Bos taurus) (96.3%)	5	5	44.4	44.4	20.971	59.633	16		88018.4	99363.2	0.885825	1.12889	Yes
194	Alpha-2-HS-glycoprotein ; Alpha-2-HS-glycoprotein ; Alpha-2-HS-glycoprotein (Fragment) ; Alpha-2-HS-glycoprotein	F1SFI7	F1SFI7;A0A4X1UAD2;P29700;A0A287BDE8		5	5	18.1	18.1	38.789	186.8	66		298974	461930	0.647227	1.54505	Yes		yes
195	Protein disulfide-isomerase ; Protein disulfide-isomerase ; Protein disulfide-isomerase ; Protein disulfide-isomerase ; Protein disulfide-isomerase	F6QA08	F6QA08;E1CAJ5;A0A4X1VB26;A0A4X1VB20;A0A481B8E9		5	5	13.9	13.9	56.729	30.583	8		44198	50435.2	0.876332	1.14112
196	Carboxylic ester hydrolase ; Carboxylic ester hydrolase (Fragment) ; Carboxylic ester hydrolase	A0A4X1VEU5	A0A4X1VEU5;Q9GKJ6;A0A4X1VAZ7		5	5	12.3	12.3	68.799	25.566	9		33314	36912.5	0.902513	1.10802			yes
197	Ferritin ; Ferritin ; Ferritin (Fragment) ; Ferritin ; Ferritin light chain (Fragment)	A0A4X1W027	A0A4X1W027;A0A4X1VYT5;Q9GLE7;F1RIP3;P19133		5	5	37.7	37.7	20.999	10.016	7		45967.2	44017.2	1.0443	0.957579
198	EF-hand domain-containing protein ; Calcium-binding protein A9 ; EF-hand domain-containing protein ; EF-hand domain-containing protein	F6Q697	F6Q697;C3S7K6;A0A4X1W0P2;K7GME6		5	5	41.6	41.6	12.956	10.843	24	81;94	128499	122402	1.04981	0.952555	Yes
199	EF-hand domain-containing protein	K7GKM6	K7GKM6		5	5	9.8	9.8	69.263	20.076	20		56610	53800.8	1.05221	0.950376	Yes
200	Kininogen 1 ; Uncharacterised protein ; Uncharacterised protein ; Kininogen 1 ; Kininogen 1 ; Uncharacterised protein ; Kininogen-1 isoform 1 ; Uncharacterised protein ; Kininogen-1 isoform 2 ; Kininogen 1 ; Uncharacterised protein ; Uncharacterised prote	A0A5G2Q763	A0A5G2Q763;A0A4X1UDI9;A0A4X1UGH1;A0A287AHT8;A0A5G2QZH2;A0A4X1UF91;A0A480Y2E3;A0A4X1UGF5;A0A480QGU4;A0A5G2QBB0;A0A4X1UGH5;A0A4X1UFA7;A0A287B546;F1SFI4		5	4	13.8	11.5	43.865	1.5889	6		23705.2	27232.2	0.870484	1.14879	Yes
201	Alpha-crystallin B chain ; CRYAB ; Alpha-crystallin B chain ; Alpha-crystallin B chain ; Alpha-crystallin B chain ; Alpha-crystallin B chain ; Alpha-crystallin B chain	Q7M2W6	Q7M2W6;B1Q039;A0A5S6I1M3;A0A4X1TEU6;A0A4X1TDZ5;A0A287ATJ4;A0A4X1TC45		5	4	28.6	23.4	20.129	3.1706	9		58560.2	61559.1	0.951285	1.05121	Yes
202	Tropomyosin alpha-4 chain ; Tropomyosin alpha-4 chain ; Tropomyosin alpha-4 chain ; Tropomyosin alpha-4 chain ; Tropomyosin alpha-4 chain ; Tropomyosin 4 ; Tropomyosin alpha-4 chain ; Tropomyosin alpha-4 chain ; Tropomyosin alpha-4 chain	A0A5S6HGR0	A0A5S6HGR0;A0A5G2QXH4;A0A4X1V0T9;A0A4X1V098;A0A5G2RIZ8;D0G7F7;P67937;A0A4X1UZ83;A0A5G2RJ42		5	3	19.4	13	32.737	11.682	12		72621.2	79660.1	0.911639	1.09692	Yes
203	Vimentin ; Vimentin ; Vimentin ; Vimentin ; Vimentin ; Vimentin ; Vimentin	P02543	P02543;A0A4X1UCD8;A0A2C9F3D9;A0A5G2QE62;A0A5S6H025;A0A4X1UCE3;A0A480UVS8		5	3	10.7	7.5	53.667	2.9712	3		36128.8	39298.2	0.919348	1.08773
204	L-lactate dehydrogenase B chain ; L-lactate dehydrogenase B chain ; L-lactate dehydrogenase ; L-lactate dehydrogenase ; L-lactate dehydrogenase ; L-lactate dehydrogenase ; L-lactate dehydrogenase	A0A287AQS1	A0A287AQS1;P00336;F1SR05;A0A4X1VED5;A0A4X1VAI4;A0A5G2QHL7;A0A4X1VNU5		5	2	18	8	33.116	4.0175	9		70623.5	78943.3	0.89461	1.11781	Yes
205	Tyrosine 3-monooxygenase/tryptophan 5-monooxygenase activation protein theta ; 14_3_3 domain-containing protein ; Tyrosine 3-monooxygenase/tryptophan 5-monooxygenase activation protein theta ; 14_3_3 domain-containing protein ; Tyrosine 3-monooxygenase/tr	A0A5G2QZA1	A0A5G2QZA1;A0A4X1UDE4;A0A5G2QM17;A0A4X1UGF0;F1SA98;A4IE76		5	2	24.5	13.5	27.764	28.095	6	160;218	11555.7	15133.2	0.763595	1.30959	Yes
206	Tyrosine 3-monooxygenase/tryptophan 5-monooxygenase activation protein gamma ; 14_3_3 domain-containing protein	F2Z4Z1	F2Z4Z1;A0A4X1UM41		5	2	24.3	13.4	28.302	14.528	4	223	9343	11530.4	0.810291	1.23412
207	SERPIN domain-containing protein ; Pigment epithelium-derived factor ; SERPIN domain-containing protein ; Serpin family F member 1 ;	A0A4X1U9D3	A0A4X1U9D3;Q0PM28;A0A4X1U9I7;A0A287AYJ8;CON__Q95121		4	4	17.2	17.2	43.918	28.749	6		35390.8	43391.2	0.81562	1.22606		+
208	Histone H3 ; Histone H3 ; Histone domain-containing protein ; Uncharacterised protein ; Histone domain-containing protein ; Histone domain-containing protein ; Histone H3 ; Histone H3.3 ; Histone H3 ; Histone H3 ; Histone H3 ; Histone H3 (Fragment) ; Hist	A0A286ZTM7	A0A286ZTM7;K9IWF3;A0A287BKF7;A0A4X1V0P5;A0A4X1VK21;A0A286ZRB3;A0A286ZJQ0;Q71LE2;A0A4X1VKV5;F1RVA0;A0A4X1SIB9;Q29569;A0A4X1SJ92;A0A4X1T7D2;F2Z5K9;A0A4X1SJ96;A0A4X1STA5;A0A287B5T7		4	4	22.1	22.1	15.224	29.775	27		150342	176578	0.851425	1.1745	Yes
209	Uncharacterised protein ; POF1B actin binding protein ; POF1B actin binding protein ; Uncharacterised protein ; Uncharacterised protein ; POF1B actin binding protein ; Uncharacterised protein ; POF1B actin binding protein ; Uncharacterised protein	A0A4X1W583	A0A4X1W583;A0A286ZKX0;F1S1P8;A0A4X1W577;A0A4X1W2L1;A0A287AQG9;A0A4X1W3Y6;A0A5G2QAI3;A0A4X1VY43		4	4	10.3	10.3	65.577	4.7518	4		37702.5	51820.5	0.72756	1.37446
210	Peptidase S1 domain-containing protein ; Elastase, neutrophil expressed ; Peptidase S1 domain-containing protein ; Elastase, neutrophil expressed ; Elastase, neutrophil expressed ; Peptidase S1 domain-containing protein	A0A4X1VUN2	A0A4X1VUN2;A0A286ZXH8;A0A4X1VWC4;A0A286ZN14;I3LK80;A0A4X1VPT2		4	4	21.2	21.2	27.438	15.473	7		22143.7	18914.4	1.17073	0.854166	Yes
211	Uncharacterised protein ; Uncharacterised protein ; Plakophilin 3 ; Uncharacterised protein ; Plakophilin 3 ; Uncharacterised protein ; Plakophilin 3 ; Plakophilin 3	A0A4X1VTL6	A0A4X1VTL6;A0A4X1W0I6;A0A5G2QZ45;A0A4X1VYN4;A0A5G2R5A8;A0A4X1VY79;I3LFN8;A0A286ZNN1		4	4	6.9	6.9	89.295	21.595	4		72160.8	99450.8	0.725593	1.37818
212	Malic enzyme ; Malic enzyme ; Malic enzyme ; Malic enzyme ; Malic enzyme ; Malic enzyme ; NADP-dependent malic enzyme (Fragment) ; Malic enzyme	F1RQM4	F1RQM4;A0A4X1V1B8;A0A4X1V4G2;A0A4X1V535;A0A286ZRG9;A0A4X1V6S0;Q29558;A0A5G2RAJ8		4	4	9.4	9.4	61.714	7.856	9		18775.3	18165.8	1.03355	0.967538	Yes
213	MHC_I-like_Ag-recog domain-containing protein ; MHC_I-like_Ag-recog domain-containing protein ; MHC_I-like_Ag-recog domain-containing protein ; Ig-like domain-containing protein ; Ig-like domain-containing protein ; Ig-like domain-containing protein ; MHC	F1RNP2	F1RNP2;A0A4X1U9V8;A0A286ZVC3;A0A4X1UAM8;A0A4X1UAN3;A0A4X1U9T5;A0A4X1U9V3;A0A287BJ64		4	4	19.4	19.4	31.968	10.104	11		60020.5	52236.6	1.14901	0.870312	Yes		yes
214	Actin-related protein 2 ; Actin-related protein 2 ; Actin-related protein 2 ; Actin-related protein 2 ; Actin-related protein 2 ; Actin-related protein 2 ; Actin-related protein 2 ; Actin-related protein 2 ; Actin-related protein 2	A0A4X1WA64	A0A4X1WA64;A0A4X1WAK2;A0A4X1WA60;A0A4X1WAL1;B5APU3;A0A5G2RE71;A0A4X1WA58;F6QA36;A0A286ZXX3		4	4	19.9	19.9	36.283	8.4147	4		36193.8	29810.8	1.21412	0.823644
215	Uncharacterised protein ; Maltase-glucoamylase, intestinal ; Maltase-glucoamylase, intestinal ; Maltase-glucoamylase ; Maltase-glucoamylase, intestinal isoform X2	A0A4X1V3Y2	A0A4X1V3Y2;A0A480XST5;A0A480KXE8;A0A287A042;A0A480YY90		4	4	3.2	3.2	206.93	11.117	6		22535.7	16294.6	1.38302	0.723057	Yes
216	Purine nucleoside phosphorylase ; Purine nucleoside phosphorylase ; Purine nucleoside phosphorylase ; Purine nucleoside phosphorylase ; Purine nucleoside phosphorylase ; Purine nucleoside phosphorylase ; Purine nucleoside phosphorylase ; Purine nucleoside	A0A5G2R9A1	A0A5G2R9A1;A0A4X1UWK0;A0A287AM78;A0A4X1UVI0;A0A4X1UWI4;A0A287A2Y1;F1S8H8;A0A4X1URP2		4	4	25.3	25.3	32.067	23.379	7		15221	17001.6	0.895269	1.11698
217	Uncharacterised protein ; Acetyl-CoA acetyltransferase 2 ; Uncharacterised protein ; Uncharacterised protein ; Acetyl-CoA acetyltransferase 2 ; Acetyl-CoA acetyltransferase 2	A0A4X1VV60	A0A4X1VV60;F1SB62;A0A4X1VUR0;A0A4X1VWU7;A0A287AHQ0;A0A287AV07		4	4	11.6	11.6	39.712	1.8658	6		23716.8	16555.1	1.4326	0.698031
218	SERPIN domain-containing protein ; SERPIN domain-containing protein ; SERPIN domain-containing protein ; Alpha-2-antiplasmin isoform X2 ; Alpha-2-antiplasmin isoform X2 ; SERPIN domain-containing protein ; SERPIN domain-containing protein ; Serpin family	A0A4X1U3Z8	A0A4X1U3Z8;A0A4X1U8G5;A0A4X1U6D9;A0A287B9B3;A0A480JWW5;A0A4X1U429;A0A4X1U6E7;A0A5G2QN21;A0A480ZA43;A0A481AW58;A0A4X1U954;A0A287AJI4;A0A5G2QSG7;A0A5G2RFF8;A0A4X1U6C5;A0A4X1U6G0;A0A5G2R885		4	4	8.6	8.6	70.701	5.9773	7		20968.7	16836.8	1.24541	0.80295
219	Phosphoglycerate mutase ; Phosphoglycerate mutase	A0A4X1UA74	A0A4X1UA74;A0A287AJQ2		4	4	24	24	28.804	17.319	8		43818.3	43880.8	0.998574	1.00143	Yes
220	Rho GDP dissociation inhibitor alpha ; Uncharacterised protein ; Rho GDP-dissociation inhibitor 1 isoform a ; Uncharacterised protein ; Rho GDP dissociation inhibitor alpha ; Uncharacterised protein ; Rho GDP dissociation inhibitor alpha	E7EI20	E7EI20;A0A4X1UB74;A0A480NDJ2;A0A4X1UAJ6;A0A287AQC2;A0A4X1U8R1;A0A287BSV0		4	4	26.5	26.5	23.394	16.914	8		46241.8	40174.2	1.15103	0.868786	Yes
221	Ribosomal protein S2 ; S5 DRBM domain-containing protein ; Ribosomal protein S2 ; Ribosomal protein S2 ; S5 DRBM domain-containing protein	I3LJ87	I3LJ87;A0A4X1VYS8;A0A287ASU4;A0A5G2RA75;A0A4X1VY13		4	4	16.2	16.2	29.132	6.1962	5		20601.6	18301	1.12571	0.888331
222	Uncharacterised protein ; Uncharacterised protein	A0A287B108	A0A287B108;A0A4X1W020	Trichohyalin (Ovis aries) (68.9%)	4	4	21.6	21.6	43.026	3.2655	14		109581	117152	0.935378	1.06909	Yes
223	Carbonic anhydrase 2 ; Alpha-carbonic anhydrase domain-containing protein ; Alpha-carbonic anhydrase domain-containing protein ; Carbonic anhydrase 2 ; Carbonic anhydrase 2 ; Alpha-carbonic anhydrase domain-containing protein	F1RXC2	F1RXC2;A0A4X1UA73;A0A4X1UA86;A0A287B6M0;A0A5G2QRG3;A0A4X1UF53		4	4	20	20	29.257	3.8771	5		39899.2	54119	0.737249	1.35639
224	Peptidase S1 domain-containing protein ; Kallikrein related peptidase 14 ; Peptidase S1 domain-containing protein	A0A4X1VNW3	A0A4X1VNW3;A0A287BF31;A0A4X1VNV2		4	4	21.4	21.4	27.379	45	8		62347.5	65473.3	0.952258	1.05014
225	3-hydroxy-3-methylglutaryl coenzyme A synthase ; 3-hydroxy-3-methylglutaryl coenzyme A synthase ; 3-hydroxy-3-methylglutaryl coenzyme A synthase ; 3-hydroxy-3-methylglutaryl coenzyme A synthase ; 3-hydroxy-3-methylglutaryl coenzyme A synthase ; 3-hydroxy-	A0A5K1UCS8	A0A5K1UCS8;A0A4X1SVG4;A0A4X1SU31;A0A4X1STR9;A0A287BNA5;A0A5G2QC33;F1SMG8		4	4	12.9	12.9	57.615	7.3246	4		31058.3	28598.4	1.08602	0.920796
226	Uncharacterised protein ; Myosin light polypeptide 6 ; Myosin light polypeptide 6 ; Uncharacterised protein ; Myosin light polypeptide 6 isoform 2 ; Myosin light polypeptide 6 isoform 1 ; Uncharacterised protein ; Myosin light polypeptide 6 ; Uncharacteri	A0A4X1W9B9	A0A4X1W9B9;P60662;A0A5S6FSE5;A0A4X1W9M1;A0A480I0Y2;A0A481BA40;A0A4X1WAQ9;A0A2C9F331;A0A4X1W939;A0A4X1W3P8;A0A5G2QAD4;A0A5G2QF69		4	4	34.9	34.9	16.319	20.446	9		59903.6	52267.9	1.14609	0.872534	Yes
227	ATP synthase subunit beta (Fragment) ; ATP synthase subunit beta ; ATP synthase subunit beta ; ATP synthase subunit beta ; ATP synthase subunit beta ; ATP synthase subunit beta ; ATP synthase subunit beta ; Uncharacterised protein ; Uncharacterised protei	Q0QEM6	Q0QEM6;F1SLA0;A0A480JUN1;A0A481D232;K7GLT8;A0A4X1W6Q6;A0A480JWP4;A0A4X1W7K4;A0A287BET3;A0A481D142		4	4	14	14	47.088	53.231	11		36520.5	28596.5	1.2771	0.783026	Yes
228	Trifunctional enzyme subunit alpha, mitochondrial ; Trifunctional enzyme subunit alpha, mitochondrial ; Trifunctional enzyme subunit alpha, mitochondrial ; Hydroxyacyl-coenzyme A dehydrogenase/3-ketoacyl-coenzyme A thiolase/enoyl-coenzyme A hydratase alph	A0A480PE19	A0A480PE19;A0A5G2RBW4;Q29554;B2ZF49;A0A480VWY5;A0A480PP93;A0A5G2R3M6;A0A4X1TSV0		4	4	8.8	8.8	75.655	5.7195	6		7173.67	6838.46	1.04902	0.953273
229	Myosin light chain 12A ; Uncharacterised protein ; Myosin regulatory light chain 12B (Fragment) ; Myosin light chain 12A ; Myosin light chain 12A ; Myosin regulatory light chain 12B ; Myosin regulatory light chain 12B ; Myosin regulatory light chain 12B ;	A0A5K1VGZ2	A0A5K1VGZ2;A0A4X1VQW2;A0A480PSI7;F2Z5V6;F1SM78;A0A480QJP0;A0A480TGN8;A0A480TGX8;A0A480VPY4;A0A4X1VQ69;A0A4X1VR11;A0A4X1VSY0;A0A480NBK5;P29269;A0A480M8E7;A0A480NB74;A0A480LQL7;A0A480YJS2;A0A4X1TGS8;Q1HFY1;Q6QAQ4;A0A5G2R5L7;A0A4X1TG06;A0A4X1TFZ1;A0A4X1TG01		4	4	32.6	32.6	19.865	7.2539	9		31446	37563.4	0.837144	1.19454	Yes
230	Transthyretin ; Transthyretin ; Transthyretin ; Transthyretin ; Transthyretin ; Transthyretin ; TR_THY domain-containing protein	A0A480RRJ4	A0A480RRJ4;A0A5G2QIE9;P50390;A0A5S6GPG9;A0A4X1VN51;A0A5G2R5I8;A0A4X1VKD3		4	4	43.1	43.1	15.556	5.8548	11		46402.9	47834.9	0.970062	1.03086	Yes		yes
231	Capping actin protein, gelsolin like ; Macrophage-capping protein ; Macrophage-capping protein ; Capping actin protein, gelsolin like ; Capping actin protein, gelsolin like ; Capping actin protein, gelsolin like ; Capping actin protein, gelsolin like ; Ma	A0A4X1W7G5	A0A4X1W7G5;A0A480SR16;A0A480SBC0;A0A4X1W089;A0A4X1W604;A0A287BAC5;F1SVB0;A0A480LDN1;A0A287B8B6;A0A4X1W7F5;A0A4X1W7G0;A0A4X1W099;A0A287B091		4	4	14.4	14.4	38.773	23.986	8		55699.8	46241.8	1.20453	0.830197	Yes
232	Isopentenyl-diphosphate delta isomerase 1 ; Nudix hydrolase domain-containing protein ; Nudix hydrolase domain-containing protein ; Isopentenyl-diphosphate Delta-isomerase 1 isoform X2	I3LDY2	I3LDY2;A0A4X1T1T4;A0A4X1T1T9;A0A481CVE5		4	4	28.6	28.6	26.535	4.4256	12		31418.1	27089.6	1.15978	0.862229	Yes
233	Uncharacterised protein ; Uncharacterised protein ; Uncharacterised protein ; Uncharacterised protein ; Uncharacterised protein ; Uncharacterised protein	A0A5G2QN38	A0A5G2QN38;A0A4X1SMN7;A0A4X1SPH4;A0A5G2R779;A0A5G2R9Z4;A0A5G2QWB6	Filaggrin-like (Lipotes vexillifer) (44.1%)	4	4	28.5	28.5	32.462	80.174	15		49806.8	43268.7	1.15111	0.868729	Yes
234	Biliverdin reductase B ; NAD(P)-bd_dom domain-containing protein ; Biliverdin reductase B ; NAD(P)-bd_dom domain-containing protein	I3LQH7	I3LQH7;A0A4X1SPS1;A0A5G2R5C4;A0A4X1SQF7		4	4	27.2	27.2	22.213	7.8852	12		53426.6	92064.4	0.580318	1.72319	Yes
235	Non-specific cytotoxic cell receptor protein 1 homolog (zebrafish) ; Non-specific cytotoxic cell receptor protein 1 homolog (zebrafish) ; Non-specific cytotoxic cell receptor protein 1 homolog (zebrafish)	A0A4X1SZ51	A0A4X1SZ51;I3LR13;A0A5G2QV96		4	4	21	21	32.709	23.348	10		37173.1	37138.1	1.00094	0.999057	Yes
236	PKS_ER domain-containing protein ; Synaptic vesicle membrane protein VAT-1 homolog ; Vesicle amine transport 1 ; PKS_ER domain-containing protein	A0A4X1TWX8	A0A4X1TWX8;I3L9V2;A0A5G2QWN0;A0A4X1TWH0		4	4	16	16	42.616	31.405	5		26695	28506.1	0.936466	1.06784
237	Lipocln_cytosolic_FA-bd_dom domain-containing protein ; Lipocln_cytosolic_FA-bd_dom domain-containing protein	F1SG31	F1SG31;A0A4X1U3Z7		4	4	27.2	27.2	19.411	7.037	7		60976.5	46228.9	1.31901	0.758144	Yes
238	Uncharacterised protein	A0A4X1U5H6	A0A4X1U5H6	Basic salivary proline-rich protein 1 (Homo sapiens) (45.1%)	4	4	34.9	34.9	25.876	78.697	15		15928.3	29695.5	0.536387	1.86433	Yes
239	GTP-binding nuclear protein Ran ; GTP-binding nuclear protein Ran ; GTP-binding nuclear protein Ran ; GTP-binding nuclear protein Ran (Fragment) ; GTP-binding nuclear protein Ran	F1RFQ7	F1RFQ7;A0A4X1UF70;A0A5G2QZY6;Q8MJ37;A0A5G2QD71		4	4	20.4	20.4	24.423	2.5009	7		70946.5	85721.3	0.827641	1.20825
240	Erythrocyte band 7 integral membrane protein isoform a ; PHB domain-containing protein ; PHB domain-containing protein ; Stomatin ; Stomatin ; PHB domain-containing protein ; Stomatin	K9J6J2	K9J6J2;A0A4X1UQG6;A0A4X1UP22;A0A5G2R6Z7;A0A287B310;A0A4X1UPK8;A0A287AE47		4	4	23.6	23.6	31.186	6.359	8		23853.5	25705.4	0.927957	1.07764
241	ShKT domain-containing protein ; Cysteine rich secretory protein 3	A0A4X1V182	A0A4X1V182;I3LVL5		4	4	15.9	15.9	27.024	119.14	59	59;62	423709	493275	0.858971	1.16418	Yes		yes
242	Dimethylaniline monooxygenase [N-oxide-forming] ; Dimethylaniline monooxygenase [N-oxide-forming]	F1S6B6	F1S6B6;A0A4X1V653		4	4	9.3	9.3	60.977	5.5186	8		89362.8	112167	0.796694	1.25519
243	Peroxiredoxin ; Peroxiredoxin ; Peroxiredoxin ; Peroxiredoxin ; Peroxiredoxin	A0A5G2R9D6	A0A5G2R9D6;Q9GLW8;A0A5G2R4K5;A0A4X1V8R7;F1RQP0		4	4	34.4	34.4	16.725	14.661	10		18349.6	20162	0.910109	1.09877	Yes		yes
244	Butyrophilin subfamily 1 member A1 ; Uncharacterised protein ; Butyrophilin subfamily 1 member A1 ; Uncharacterised protein	F1RQB0	F1RQB0;A0A4X1VM65;A0A5K1U1P1;A0A4X1VJQ5		4	4	11.4	11.4	58.283	26.6	49		240489	343356	0.700406	1.42774	Yes
245	Apolipoprotein C-III ; Apolipoprotein C-III ; Apolipoprotein C-III	A0A5G2QLU1	A0A5G2QLU1;P27917;A0A5S6HRA3		4	4	23.1	23.1	21.29	18.028	23		111272	116772	0.952897	1.04943	Yes
246	Calmodulin like 5	F1RYW2	F1RYW2		4	4	38.3	38.3	16.647	22.198	18		111123	102807	1.08089	0.925165	Yes
247	Desmocollin 1 ; Desmocollin 1	F1SAM2	F1SAM2;F1SAM0		4	4	8.1	8.1	93.783	10.516	9		44390.4	36116.2	1.2291	0.813604	Yes
248	Ig lambda chain C region ; Ig-like domain-containing protein ; Ig-like domain-containing protein ; Ig-like domain-containing protein ; Uncharacterised protein ; Uncharacterised protein ; Uncharacterised protein ; Uncharacterised protein ; Uncharacterised	P01846	P01846;A0A4X1THU7;A0A4X1T5E1;A0A4X1T557;A0A286ZNH4;A0A4X1UB05;A0A4X1TWP7;A0A287ARX1;A0A0A0MY58;A0A287A1M4;A0A4X1UDK9;A0A287BP38;A0A4X1THZ5;A0A4X1UGT5;A0A4X1TI01		4	3	48.6	34.3	11.003	195.71	138		631822	965405	0.654464	1.52797	Yes
249	IF rod domain-containing protein ; Keratin 80 ; IF rod domain-containing protein ; Keratin 80	A0A4X1WBS5	A0A4X1WBS5;A0A286ZL11;A0A4X1WDA3;A0A287A2M2		4	3	11.4	8.8	47.318	4.0549	3		23235.2	28270	0.821905	1.21669
250	Annexin A4 ; Annexin ; Annexin ; Annexin ; Annexin	P08132	P08132;D0G0C5;A0A287B583;A0A287AYJ2;F1SLC4		4	3	14.4	12.2	35.828	11.796	4		28213.2	29707	0.949714	1.05295
251	Prothrombin ; Prothrombin ; Prothrombin ; Prothrombin ; Prothrombin	A0A4X1VLZ9	A0A4X1VLZ9;Q19AZ8;F1SIB1;A0A4X1VTP8;B3STX9		4	3	11	9.4	69.155	36.522	8	374	37136.2	34889.4	1.0644	0.939496	Yes
252	Nucleoside diphosphate kinase ; Nucleoside diphosphate kinase ; Nucleoside diphosphate kinase ; Nucleoside diphosphate kinase (Fragment) ; Nucleoside diphosphate kinase (Fragment)	A0A4X1V8M9	A0A4X1V8M9;A0A287AS29;A0A480X352;A5X5D1;A0A480VUU1		4	2	35.5	19.1	17.109	3.0422	3		25719.3	31493.4	0.816658	1.2245
253	Epiplakin isoform X1-like (Fragment) ; Plectin isoform X12 ; Plectin isoform 1c ; Plectin isoform 1c ; Plectin isoform 1c	A0A480PQZ4	A0A480PQZ4;A0A480M2G1;A0A480PS76;A0A480VZY0;A0A480PPW2		4	2	6.6	4	103.5	14.873	10		39679.2	29816.8	1.33076	0.751448	Yes
254	Plectin isoform X1-like (Fragment)	A0A480PNR4	A0A480PNR4		4	2	7.7	4.6	91.947	6.3067	7		3360.64	4655.87	0.721806	1.38541	Yes
255	Tyrosine 3-monooxygenase/tryptophan 5-monooxygenase activation protein eta ; 14_3_3 domain-containing protein	F2Z4Y1	F2Z4Y1;A0A4X1V4V6		4	2	20.7	13.4	28.211	14.23	5	223	17425.2	14800.2	1.17736	0.849357
256	Uncharacterised protein ; Uncharacterised protein ; CON_Filaggrin-2 (Homo sapiens)	A0A4X1W2J5	A0A4X1W2J5;I3LG91;CON__Q5D862	Filaggrin-2 (Odobenus rosmarus divergens) (81.3%)	3	3	16.2	16.2	29.431	6.6221	8		16787.5	14661.1	1.14503	0.873337	Yes	+
257	Aspartate aminotransferase ; Aspartate aminotransferase, cytoplasmic ; Aspartate aminotransferase (Fragment)	A0A1B2TT55	A0A1B2TT55;P00503;A0A480YWX1		3	3	9.7	9.7	46.474	1.0204	3		30475	32553.2	0.936158	1.0682
258	Uncharacterised protein ; Uncharacterised protein ; Uncharacterised protein ; Creatine kinase U-type, mitochondrial isoform 1 ; Creatine kinase U-type, mitochondrial isoform 1 ; Uncharacterised protein ; Creatine kinase U-type, mitochondrial	A0A4X1V6W5	A0A4X1V6W5;A0A286ZI31;A0A4X1VCR4;A0A286ZRC9;F1SI77;A0A4X1VA58;Q29577		3	3	11.4	11.4	33.392	1.8319	3		27877.8	34456.5	0.809071	1.23599
259	Complement C5a anaphylatoxin ; Complement C5a anaphylatoxin ; Complement C5a anaphylatoxin ; Complement C5a anaphylatoxin ; Complement C5a anaphylatoxin ; Complement C5a anaphylatoxin ; Complement C5a anaphylatoxin ; Complement component C5	A0A4X1UQC3	A0A4X1UQC3;A0A287AWP8;A0A4X1UTA6;F1SME1;A0A286ZKB4;A0A4X1USJ7;A0A287AIM8;Q6VPV1		3	3	2.9	2.9	180.24	4.8553	4		5233.29	5499.44	0.951604	1.05086	Yes
260	Uncharacterised protein ; Calnexin ; Calnexin ; Calnexin ; Uncharacterised protein ; Uncharacterised protein ; Calnexin ; Calnexin ; Uncharacterised protein ; Calnexin	A0A4X1VXA0	A0A4X1VXA0;A0A286ZLE4;A0A287ASN5;F1S441;A0A4X1VVK7;A0A4X1VV61;A0A286ZSW6;A0A287AXF5;A0A4X1VV67;A0A287AME1		3	3	7.6	7.6	55.231	3.3127	3		26462	32786.2	0.807107	1.23899
261	Uncharacterised protein ; Uncharacterised protein ; Uncharacterised protein ; Uncharacterised protein ; C4b-binding protein alpha chain isoform X1 ; C4b-binding protein alpha chain isoform X1 ; Uncharacterised protein ; C4b-binding protein alpha chain iso	F1S0J2	F1S0J2;A0A287A7D4;A0A4X1UKC9;A0A4X1UQB2;A0A286ZU55;A0A480SMV7;A0A4X1UMG7;A0A480QKV0;A0A480MIH9;A0A480SLN1;A0A480SZ43;A0A287BTH4;A0A4X1UP80;A0A287AZ23;A0A480SKA6;A0A480VXT9;A0A4X1UM87;A0A287A3T0		3	3	4.9	4.9	68.887	1.4093	3		62171.8	79928.5	0.777842	1.28561
262	Coronin ; Coronin ; Coronin ; Coronin ; Coronin	A0A480R4I7	A0A480R4I7;A0A480QHS7;A0A286ZUJ1;A0A4X1U2N8;G8G223		3	3	9.8	9.8	42.783	4.0335	6		40221.7	62397.6	0.644603	1.55134
263	Fatty acid binding protein 5 (Fragment) ; Epidermal fatty acid-binding protein ; FABP domain-containing protein ; Fatty acid binding protein 5 ; FABP domain-containing protein	Q19KE2	Q19KE2;Q2EN74;F6PVY0;A0A4X1UGF3;A0A286ZZ87		3	3	20.2	20.2	13.939	12.887	12		74902.9	89997.6	0.832276	1.20152	Yes
264	Transcobalamin-1 ; Transcobalamin-1 ; Transcobalamin-1 ; Transcobalamin-1	P17630	P17630;A0A4X1VNM6;A0A287B7V5;A0A287A0W9		3	3	8.9	8.9	47.094	11.193	9		25590.3	17035	1.50222	0.665682
265	Peptidase A2 domain-containing protein ; Retroviral-like aspartic protease 1 ; Aspartic peptidase retroviral like 1	A0A4X1W9G0	A0A4X1W9G0;A0A480RJK3;A0A287A134		3	3	22.8	22.8	28.808	6.6809	5		20704	21448.6	0.965284	1.03596
266	Arp2/3 complex 34 kDa subunit ; Arp2/3 complex 34 kDa subunit ; Arp2/3 complex 34 kDa subunit ; Arp2/3 complex 34 kDa subunit ; Arp2/3 complex 34 kDa subunit	F1SS01	F1SS01;A0A287A1D1;A0A4X1UM80;B5APU7;A0A4X1UM70		3	3	11.7	11.7	31.131	2.449	5		53030.3	42848.8	1.23762	0.808005
267	Afamin ; Uncharacterised protein ; Afamin ; Uncharacterised protein ; Afamin ; Afamin	F1RUM1	F1RUM1;A0A4X1T325;A0A5G2QYS9;A0A4X1T476;A0A287A363;A0A5G2RID3		3	3	6.8	6.8	69.132	3.8243	3		37008.5	45014.2	0.822151	1.21632
268	Chloride intracellular channel 3 ; GST N-terminal domain-containing protein	A0A287A988	A0A287A988;A0A4X1SD27		3	3	11	11	26.65	0.48883	3		17640.5	20711.8	0.851715	1.1741
269	40S ribosomal protein S7 ; 40S ribosomal protein S7 ; 40S ribosomal protein S7 ; 40S ribosomal protein S7 ; 40S ribosomal protein S7	I3L5B2	I3L5B2;A0A5G2QTT1;A0A4X1UJC7;A0A4X1UGT6;A0A287A9Y6		3	3	23.4	23.4	20.875	4.4558	4		9429.7	8457.19	1.11499	0.896867
270	Adiponectin (Fragment) ; Adiponectin (Fragment) ; Adiponectin (Fragment) ; Adiponectin (Fragment) ; Adiponectin (Fragment) ; Adiponectin ; Adiponectin ; Adiponectin ; Adiponectin (Fragment) ; Adiponectin ; Adiponectin, C1Q and collagen domain containing ;	B1PSB6	B1PSB6;A4GWT6;Q5ZES6;I7DBK6;Q6Q2K6;B1A4U3;Q7YRF8;Q6PP07;Q3Y4D7;B1Q0K4;A0A4X1UH39;A0A287AHI7;A0A287ASX3;Q6V9B4;Q6JRS5		3	3	19.7	19.7	22.993	11.551	6		22266.2	23763.8	0.936981	1.06726	Yes
271	Transgelin-2 isoform b (Fragment) ; Transgelin ; Transgelin ; Transgelin ; Transgelin ; Transgelin	A0A480U398	A0A480U398;A0A4X1VV05;A0A287AK21;A0A287BK36;F1RJ93;A0A4X1VW58		3	3	25.7	25.7	20.256	12.325	15		32872.6	40450.2	0.812668	1.23051	Yes
272	Ferritin ; Ferritin ; Ferritin heavy chain	A0A4X1VGP9	A0A4X1VGP9;A0A287AL10;P19130		3	3	20.4	20.4	21.185	2.3788	3		59833.5	71813	0.833185	1.20021
273	Inter-alpha-trypsin inhibitor heavy chain 3 ; Inter-alpha-trypsin inhibitor heavy chain H3 preproprotein ; Uncharacterised protein ; Inter-alpha-trypsin inhibitor heavy chain 3 ; Uncharacterised protein ; Uncharacterised protein ; Inter-alpha-trypsin inhi	A0A287BQK2	A0A287BQK2;A0A480MWS9;A0A4X1VPM6;A0A287AP73;A0A4X1VLY0;A0A4X1VHX3;F1SH94;A0A4X1VLX2;A0A287AS25;A0A480J049;A0A4X1VPM1;A0A5G2QKR9;A0A5G2R4M3;A0A480KGP4;A0A4X1VPN5;A0A480TFX4;A0A480TGC4;A0A480SNG7;A0A4X1VMH1;A0A287AI17;A0A480NDJ4		3	3	5.4	5.4	101.1	1.4212	4		6474.88	4558.77	1.42031	0.70407	Yes
274	Heat shock protein family D (Hsp60) member 1 ; Uncharacterised protein ; Heat shock protein family D (Hsp60) member 1 ; Mitochondrial heat shock 60 kDa protein 1 ; 60 kDa heat shock protein, mitochondrial	A0A4X1VDY5	A0A4X1VDY5;A0A287ATN8;A0A4X1VEW0;G9F6X6;F1SMZ7		3	3	9.4	9.4	50.213	2.1317	5		5901.14	5887.31	1.00235	0.997657	Yes
275	Rho protein dissociation inhibitor homolog (Fragment) ; Uncharacterised protein ; Uncharacterised protein	Q29180	Q29180;A0A4X1V4G4;A0A287B0I3		3	3	37.5	37.5	15.305	11.349	9		25942.9	34972.4	0.741809	1.34806	Yes
276	Chloride intracellular channel protein ; Chloride intracellular channel protein ; Chloride intracellular channel protein	A0A4X1VDN4	A0A4X1VDN4;A0A287B2P1;A0A287B250		3	3	22.4	22.4	26.977	18.814	5		10335	11345.9	0.9109	1.09782	Yes
277	Translationally-controlled tumor protein ; Translationally-controlled tumor protein ; Tumor protein, translationally-controlled 1 ; Tumor protein, translationally-controlled 1 ; Tumor protein, translationally-controlled 1 ; Translationally-controlled tumo	P61288	P61288;A0A5G2QHY7;A0A4X1SEB9;A0A4X1SDT5;A0A4X1SDW4;A0A287B4E6		3	3	16.9	16.9	19.595	2.3981	4		36113.7	39237	0.920398	1.08649
278	Cytoplasmic dynein 1 heavy chain 1 ; Cytoplasmic dynein 1 heavy chain 1 ; Cytoplasmic dynein 1 heavy chain 1 ; Uncharacterised protein ; Dynein cytoplasmic 1 heavy chain 1 ; Uncharacterised protein ; Cytoplasmic dynein 1 heavy chain 1 ; Cytoplasmic dynein	A0A480ITF4	A0A480ITF4;A0A480SL77;A0A480I0V8;A0A4X1TN65;A0A287B9W3;A0A4X1TL82;A0A480IYY1;A0A480YMC3;A0A480YJT4;A0A480I658;A0A480I7C0;A0A480X7L7;A0A480R235;A0A480HZ20;A0A480U6J4;A0A480HPK2;A0A480I0B8;A0A480UIB1;A0A481C977		3	3	1	1	534.21	2.5334	4		11629.7	14643.3	0.794202	1.25913	Yes
279	PH domain-containing protein ; Niban apoptosis regulator 2 ; PH domain-containing protein ; Niban-like protein 1 isoform 1 ; Niban-like protein 1 isoform 1	A0A4X1U976	A0A4X1U976;A0A287BEJ3;A0A4X1U6E3;A0A480IMC0;A0A480H830		3	3	6	6	82.439	2.79	3		8377.38	9969.72	0.840281	1.19008
280	Extracellular matrix protein 1 ; Uncharacterised protein ; Uncharacterised protein ; Extracellular matrix protein 1 ; Extracellular matrix protein 1 ; Uncharacterised protein	A0A5G2Q6T9	A0A5G2Q6T9;A0A4X1SFR1;A0A4X1SFR6;A0A287BHL7;I3LC64;A0A4X1SFT0		3	3	7.9	7.9	46.16	2.3611	6		53585.4	40839.7	1.31209	0.762142	Yes
281	Proteasome subunit beta type-1 ; Uncharacterised protein ; Proteasome subunit beta ; Proteasome subunit beta ; Proteasome subunit beta	I3LQ51	I3LQ51;A0A4X1VY61;A0A4X1VSI6;A0A287BPP9;A0A480LMY7		3	3	22.4	22.4	22.419	6.4006	4		25428.7	23639.4	1.07569	0.929636
282	Sulfurtransferase ; Sulfurtransferase ; Sulfurtransferase ; Sulfurtransferase	A0A480KFP8	A0A480KFP8;F1SKL2;A0A4X1U9F0;A0A287BPT5		3	3	17	17	33.396	1.1182	5		40290	40077.2	1.00531	0.994718
283	WD repeat domain 1 ; WD_REPEATS_REGION domain-containing protein ; WD repeat-containing protein 1 ; WD repeat domain 1 ; WD_REPEATS_REGION domain-containing protein	A0A5G2R8D7	A0A5G2R8D7;A0A4X1SGJ0;A0A480HAE4;K9IVR7;A0A4X1SGI0		3	3	8	8	59.512	4.3956	8		38167.2	43345.2	0.880542	1.13566	Yes
284	Glutathione S-transferase omega-1 ; Glutathione S-transferase omega-1 ; Glutathione S-transferase omega-1 ; Glutathione S-transferase omega-1 isoform 1 ; Glutathione S-transferase omega-1 isoform 1	A0A5G2R1E6	A0A5G2R1E6;A0A4X1TN57;Q9N1F5;A0A481BZ29;A0A480HNH3		3	3	16.8	16.8	23.491	2.625	3		16383.2	23762.5	0.689455	1.45042
285	Uncharacterised protein ; Phosphoglucomutase-1 isoform 1 ; Phosphoglucomutase 1 ; Phosphoglucomutase-1 isoform 1 ; Uncharacterised protein ; Phosphoglucomutase 1 ; Phosphoglucomutase 1 ; Uncharacterised protein ; Phosphoglucomutase-1 isoform 2	A0A4X1TAN5	A0A4X1TAN5;A0A480SL93;F1S814;A0A480K2R3;A0A4X1TCE1;G0Z3A1;A0A287A530;A0A4X1TCY2;A0A480J1T2		3	3	8.2	8.2	61.619	0.69055	4		12330.6	16947.8	0.727569	1.37444
286	Leukotriene A(4) hydrolase ; Leukotriene A(4) hydrolase ; Leuk-A4-hydro_C domain-containing protein ; Leukotriene A(4) hydrolase ; Leukotriene A(4) hydrolase ; Leukotriene A(4) hydrolase ; Leukotriene A(4) hydrolase ; Leukotriene A(4) hydrolase ; Leukotri	A0A4X1SLQ2	A0A4X1SLQ2;A0A480K2S2;A0A4X1SMY1;D0G776;A0A480LQK0;F1SQR8;K9J6K4;E0D7H7;A0A4X1SLI2;A0A4X1SLR1;A0A480RYI3;A0A480HB14		3	3	10.4	10.4	54.047	8.0637	4		11301.5	17031.9	0.663549	1.50705
287	Malate dehydrogenase (Fragment) ; Malate dehydrogenase, mitochondrial ; Malate dehydrogenase (Fragment) ; Malate dehydrogenase, mitochondrial ; Malate dehydrogenase ; Malate dehydrogenase ; Malate dehydrogenase ; Malate dehydrogenase	Q0QF26	Q0QF26;A0A4X1ULP4;A0A481D1R4;P00346;A0A4X1UJD6;A0A480KJB8;I3LP41;A0A5G2RGL7		3	3	17	17	29.478	11.575	6		53756.2	47441.1	1.13311	0.882524
288	Fetuin B ; Uncharacterised protein ; Fetuin-B isoform 1	F1SFI6	F1SFI6;A0A4X1UFW7;A0A480SUZ7		3	3	10.3	10.3	41.224	7.7403	4		23852.6	22824.8	1.04503	0.956914
289	Uncharacterised protein ; Apolipoprotein A-II preproprotein ; Apolipoprotein A-II preproprotein	A0A4X1VK69	A0A4X1VK69;A0A481BCM9;A0A480TEQ4		3	3	36	36	11.113	81.327	18		49738.8	79908.7	0.622445	1.60657	Yes
290	Adenylyl cyclase-associated protein ; Adenylyl cyclase-associated protein ; Adenylyl cyclase-associated protein ; Adenylyl cyclase-associated protein	F1SMC0	F1SMC0;A0A4X1VTS1;A0A4X1VVX7;A0A480VUQ3		3	3	7.8	7.8	51.253	14.339	6		93880.8	102478	0.916106	1.09158
291	Diazepam binding inhibitor (Fragment) ; Acyl-CoA-binding protein ; Acyl-CoA-binding protein ; Acyl-CoA-binding protein ; Acyl-CoA-binding protein	Q9GJX2	Q9GJX2;P12026;A0A5S6I0G9;A0A4X1SN56;A0A4X1SLV1		3	3	43.6	43.6	8.8069	36.153	13		71766.4	87570.5	0.819527	1.22022	Yes
292	Lipocln_cytosolic_FA-bd_dom domain-containing protein ; Fatty acid binding protein 3 (Fragment) ; Fatty acid-binding protein, heart ; Heart fatty acid-binding protein ; Fatty acid-binding protein, heart isoform 2 ; Fatty acid-binding protein, heart ; Fatt	A0A4X1SSH3	A0A4X1SSH3;Q68S99;O02772;H6UI30;E0AD19;A0A4X1VZ24;C0LSI8;A0A4X1V4R7;A0A4X1SLF0;A0A287B9U4;B5TK30		3	3	27.7	27.7	12.275	4.0953	12		72847.4	108592	0.670833	1.49068	Yes
293	Ras homolog family member A ; Uncharacterised protein	I3LVS7	I3LVS7;A0A4X1ST20		3	3	26.4	26.4	21.768	3.9171	5		16360.8	21182	0.772389	1.29468
294	F-actin-capping protein subunit alpha ; F-actin-capping protein subunit alpha ; F-actin-capping protein subunit alpha ; F-actin-capping protein subunit alpha	A0A4X1T8K1	A0A4X1T8K1;A0PFK5;A0A4X1T8I3;A0A5K1UD05		3	3	16.1	16.1	31.595	5.6814	5		22013	23210.2	0.948417	1.05439	Yes
295	Transmembrane protease serine ; Transmembrane protease serine	F1RVE5	F1RVE5;A0A4X1TGA4		3	3	13.4	13.4	46.643	35.873	7		34248.9	42688.2	0.802302	1.24641	Yes
296	Uncharacterised protein	A0A4X1THC1	A0A4X1THC1	Mucin-7 (Homo sapiens) (45.8%)	3	3	7.5	7.5	38.216	2.0323	4		38395.8	37495.5	1.02401	0.976551			Yes
297	Anion exchange protein ; Anion exchange protein	K7GR72	K7GR72;A0A4X1THZ4		3	3	4.5	4.5	103.87	2.3214	5		6542.38	10775.2	0.607169	1.64699	Yes
298	Vitelline membrane outer layer protein 1 homolog ; Uncharacterised protein ; Vitelline membrane outer layer 1 homolog ; Vitelline membrane outer layer 1 homolog	F1RFV3	F1RFV3;A0A5G2RI62;A0A4X1UYR2;A0A4X1UXI7		3	3	21	21	21.529	48.045	10		60632.2	39578.1	1.53197	0.652756	Yes		yes
299	Thioredoxin ; Thioredoxin domain-containing protein ; Thioredoxin ; Thioredoxin ; Thioredoxin domain-containing protein ; Thioredoxin (Fragment) ; Thioredoxin ; Thioredoxin	A0A5S6I2J5	A0A5S6I2J5;A0A4X1VA90;P82460;H6TBN0;A0A4X1VA84;A5J2A9;A0A2C9F3A7;A0A5G2Q9S8		3	3	38.8	38.8	9.557	5.1003	21		150099	175269	0.856391	1.16769	Yes
300	Proteinase 3 ; Proteinase 3	A0A4X1VWD0	A0A4X1VWD0;F1S6S9		3	3	16.9	16.9	28.971	18.625	5		21482.1	14898	1.44194	0.693509
301	Protein S100-A14 isoform X1 ; S_100 domain-containing protein	F1SFV3	F1SFV3;A0A4X1VZZ5		3	3	37.5	37.5	11.444	64.989	18		71735.1	68283	1.05056	0.951877	Yes
302	Galectin ; Galectin ; Lectin galactoside-binding soluble 3 ; Galectin ; Galectin ; Galectin ; Galectin ; Galectin	A0A5G2R7M4	A0A5G2R7M4;A0A5G2QE07;A3EX84;F6Q8W1;A0A4X1WD32;K7GRV5;A0A4X1WE35;A0A5G2QFK8		3	3	14.5	14.5	26.737	4.4539	9		57008.2	59462.3	0.958728	1.04305
303	Zinc finger protein 599	A0A5G2QXH9	A0A5G2QXH9		3	3	16.1	16.1	22.694	18.404	25	104	99646.2	74381.2	1.33967	0.746452	Yes
304	Azurocidin ; Azurocidin ; Azurocidin	P80015	P80015;A0A5G2R5E9;A0A4X1VUP1		3	3	17.1	17.1	27.039	16.28	13		59159.6	47381.9	1.24857	0.800916	Yes
305	Uncharacterised protein	A0A5G2R9V5	A0A5G2R9V5	Basic proline-rich protein 1 (Homo sapiens) (47.3%)	3	3	19	19	17.542	45.944	63		155975	247908	0.629168	1.5894	Yes
306	Lactadherin ; Lactadherin ; Lactadherin ; Milk fat globule-EGF factor 8 protein ; Lactadherin ; Lactadherin ; Lactadherin ; Lactadherin ; Lactadherin ; Lactadherin	P79385	P79385;A0A5G2QNF2;A0A5G2QXS8;B2CZF8;A0A5G2RKJ7;A0A4X1U6I6;A0A4X1U6I1;A0A286ZY29;A0A4X1U5W0;A0A287AIU0		3	3	8.1	8.1	45.724	6.0208	9		46290.2	45729.4	1.01227	0.987884	Yes
307	60S acidic ribosomal protein P0 ; 60S acidic ribosomal protein P0 ; 60S acidic ribosomal protein P0 ; 60S acidic ribosomal protein P0 ; 60S acidic ribosomal protein P0 ; 60S acidic ribosomal protein P0	Q29214	Q29214;A0A4X1T9E9;A0A287AY54;A0A5S6HR40;A0A287BGL3;A0A5S6HGK5		3	3	17.6	17.6	34.358	14.647	6		25815.7	21654.5	1.19216	0.838812
308	SERPIN domain-containing protein ; Serpin family B member 6 ; Serpin family B member 6 ; SERPIN domain-containing protein ; SERPIN domain-containing protein	I3LCP8	I3LCP8;A0A4X1SS58;A0A4X1SRL9;A0A286ZRF3;A0A287BHC5		3	2	11	8.4	43.152	6.8429	4		35122.8	33556.1	1.04669	0.955393
309	Peptidylprolyl isomerase ; ADP ribosylation factor 1 ; ADP ribosylation factor 1 ; Uncharacterised protein ; ADP ribosylation factor 1 ; Uncharacterised protein ; Uncharacterised protein ; Uncharacterised protein ; ADP-ribosylation factor 1 ; Uncharacteri	A0A287B5T6	A0A287B5T6;F6Q3P3;A0A286ZZ57;A0A287A7C1;A0A286ZTI3;A0A4X1UH95;A0A5G2RFW2;A0A4X1WCY4;C4MXZ1;A0A4X1W7B9;A0A4X1UMF7;A0A4X1TDF0;A0A287BM57;A0A287B8I6;A0A5G2R4K1;B9V4E8;C4MRC5;A0A4X1WCQ9		3	2	9.6	6.3	37.554	4.5656	4		35940.7	32502.3	1.10579	0.904332
310	Triacylglycerol lipase ; Triacylglycerol lipase ; Triacylglycerol lipase ; Triacylglycerol lipase	D7EZN2	D7EZN2;F1S4T6;A0A4X1T058;A0A287B364		3	2	7.2	5.3	53.199	1.9983	5		11022.2	11088.6	0.994008	1.00603	Yes
311	C-type lectin domain family 3 member B ; C-type lectin domain-containing protein	F1SRC8	F1SRC8;A0A4X1TEJ3		3	2	20.3	13.4	22.19	5.0269	10		34188.6	50630.6	0.675256	1.48092	Yes
312	Ig-like domain-containing protein ; Ig-like domain-containing protein	A0A4X1U179	A0A4X1U179;A0A4X1U1A1		3	2	19.6	13.1	21.316	10.115	2		19029.5	24445.5	0.778446	1.28461
313	Desmocollin 2	A0A5G2QNX5	A0A5G2QNX5		3	2	3.2	3.2	99.576	5.1211	5		35157.7	28978.1	1.21325	0.824233
314	Apolipoprotein H ; Uncharacterised protein ; Apolipoprotein H ; Uncharacterised protein ; Apolipoprotein H ;	A0A5G2R1G7	A0A5G2R1G7;A0A4X1SU46;A0A140TAK8;A0A4X1SSS9;A0A286ZFW3;CON__P17690		2	2	6.4	6.4	31.488	1.758	6		77474.7	95987.7	0.807131	1.23896		+
315	Thymosin beta-10 ;; Thymosin beta-4 ; Thymosin beta ; Thymosin beta ; Thymosin beta ; Thymosin beta ; Thymosin beta-10	P21753	P21753;CON__P21752;Q95274;B7TJ02;B3XXC3;A0A4X1SYF0;A0A286ZVG3;A0A5S6G4N7		2	2	33.3	33.3	4.8234	25.534	18		139892	139107	1.00564	0.994393	Yes	+
316	Thrombospondin-1 ; Uncharacterised protein ; Uncharacterised protein ; Uncharacterised protein ; Uncharacterised protein ;; Uncharacterised protein ; Thrombospondin-1	A0A480JVA9	A0A480JVA9;A0A4X1UR29;A0A4X1URM7;A0A4X1UPC8;F1SS26;CON__Q28194;A0A4X1URL0;A0A480IS07		2	2	3.8	3.8	105.53	6.3508	3		10570.4	9846.44	1.07353	0.931508		+	yes
317	Carbonyl reductase NADPH 1 isoform 1 ; Carbonyl reductase 3 ; Carbonyl reductase NADPH 1 isoform 1 ; Uncharacterised protein ; Carbonyl reductase [NADPH] 1 ; Uncharacterised protein ; Carbonyl reductase [NADPH] 1 ; Carbonyl reductase [NADPH] 1 ; Uncharact	A0A481BPQ4	A0A481BPQ4;A0A0K1TQQ7;A0A481BS15;A0A287BL83;A0A4X1TQY2;A0A287AE80;A0A4X1TTL4;A0A4X1TTR0;A0A287AAY9;Q28960;A0A480SJN8;I3L7L5;A0A4X1TTK9;A0A286ZID9;A0A4X1TNT1;I3RWJ1;A0A480QW24;A0A4X1U5Q5;A0A287AJT0;A0A287BJQ5;A0A480TLT3;A0A4X1TNR0;A0A4X1T0B1;A0A287BA90;A0A5G2R336;A0A4X1U6C9;A0A4X1U6E4;A0A480R620;A0A480TIR2		2	2	9	9	31.723	0.75317	3		22959.8	24158.9	0.950367	1.05222	Yes
318	Heterogeneous nuclear ribonucleoprotein A2/B1 ; Heterogeneous nuclear ribonucleoprotein A2/B1 ; Uncharacterised protein ; Heterogeneous nuclear ribonucleoprotein A2/B1 ; Uncharacterised protein ; Heterogeneous nuclear ribonucleoprotein A2/B1 ; Uncharacter	A0A286ZI52	A0A286ZI52;A0A286ZYY2;A0A4X1U1C6;A0A287AW32;A0A4X1U498;A0A481CJY0;A0A4X1TY93;A0A4X1U184;M3UZ37;A0A4X1U4B7;A0A287AEJ3;A0A4X1TYJ4;A0A4X1VUM8;A0A4X1VLM8;F1SA35;A0A4X1U3Q9;Q9TUP1		2	2	8.4	8.4	39.477	2.5946	2		6728.18	7050.08	0.954341	1.04784
319	Uncharacterised protein ; Eukaryotic translation initiation factor 4A2 ; Uncharacterised protein ; Eukaryotic translation initiation factor 4A1 ; Eukaryotic translation initiation factor 4A1 ; Eukaryotic translation initiation factor 4A isoform 2 ; Unchar	A0A4X1V5A1	A0A4X1V5A1;A0A286ZJC3;A0A4X1UBF3;F6Q625;A0A287A8V1;A6M929;A0A4X1UDW6;A6M930;A0A4X1UGE4;A6M928;A0A5G2R7R3;A0A4X1V6D2;A0A5G2QMP7;A0A5G2QX96;A0A4X1V119;F6Q8Z7;A0A286ZUD0;A0A4X1UEE3;A0A4X1V107;A0A5G2QFK1;A0A480MPT2;A0A480XQL7;A0A4X1UGE9;A6M931		2	2	7.1	7.1	46.153	1.6602	3		14097.5	13704.6	1.02867	0.972132
320	Eukaryotic translation initiation factor 5A ; Eukaryotic translation initiation factor 5A ; eIF-5a domain-containing protein ; eIF-5a domain-containing protein ; eIF-5a domain-containing protein ; eIF-5a domain-containing protein ; eIF-5a domain-containin	A0A4X1V2D0	A0A4X1V2D0;A0A286ZUV8;A0A286ZJP7;A0A4X1UY73;A0A286ZK63;A0A4X1UY91;A0A287B356;A0A4X1VDB5;A0A286ZPS5;A0A4X1V8W9;A0A287B4A3		2	2	22.7	22.7	16.832	3.0727	3		3146.15	3693.1	0.851899	1.17385	Yes
321	Apolipoprotein C-II ; Uncharacterised protein ; Uncharacterised protein ; Uncharacterised protein ; Uncharacterised protein	D3Y264	D3Y264;A0A4X1W295;A0A4X1W446;F6PSJ3;A0A286ZPG0		2	2	20.8	20.8	11.138	1.0867	2		8277.45	8531.2	0.970256	1.03066
322	45 kDa calcium-binding protein isoform 2 ; Uncharacterised protein ; Uncharacterised protein ; Stromal cell derived factor 4 ; Uncharacterised protein ; 45 kDa calcium-binding protein isoform 2 ; Stromal cell derived factor 4 ; Uncharacterised protein ; S	A0A481D2B2	A0A481D2B2;A0A4X1W3C3;A0A4X1W901;A0A286ZU24;A0A4X1W9A1;A0A287ACL1;A0A286ZSR6;A0A4X1WAD6;A0A287A0Q2;F1RJF7		2	2	8.2	8.2	40.981	2.0964	4		10370.5	8952.33	1.15841	0.863251			yes
323	Cathepsin D preproprotein (Fragment) ; Cathepsin D ; Cathepsin D protein (Fragment) ; Cathepsin D ; Cathepsin D ; Cathepsin D ; Cathepsin D preproprotein (Fragment) ; Cathepsin D	A0A481D2Z8	A0A481D2Z8;P00795;Q5MJE5;A0A286ZX26;Q4U1U4;A0A4X1UEV3;A0A480M5F4;Q4U1U3		2	2	12.3	12.3	30.613	3.1209	2		12305.9	19122.4	0.643532	1.55392
324	Isocitrate dehydrogenase [NADP], mitochondrial ; Isocitrate dehydrogenase [NADP], mitochondrial ; Isocitrate dehydrogenase [NADP] ; Isocitrate dehydrogenase [NADP], mitochondrial (Fragment) ; Isocitrate dehydrogenase [NADP] ; Isocitrate dehydrogenase [NAD	F1SK00	F1SK00;A0A4X1TVW8;A0A480M6E4;P33198;A0A287BL23;A0A4X1U136;A0A286ZYE6;A0A480MPA1;A0A4X1TYC2;A0A480NDL8		2	2	9.3	9.3	35.33	1.9147	2		21764	24537.2	0.886978	1.12742
325	Sciellin ; Sciellin ; Sciellin ; Sciellin ; Sciellin ; Sciellin	A0A4X1V329	A0A4X1V329;A0A5G2RFK3;A0A4X1UZE0;A0A287A123;A0A4X1V320;F1RP76		2	2	4.5	4.5	71.621	2.6668	4		28923	37612	0.768983	1.30042
326	Retinol-binding protein 4 ; Retinol-binding protein ; Retinol-binding protein ; Retinol-binding protein ; Retinol-binding protein 4 ; Retinol-binding protein 4 ; Retinol-binding protein (Fragment)	P27485	P27485;F1SC80;A0A4X1UUT1;A0A4X1UUS0;A0A287A3Z4;A0A4X1UUR6;Q2L9D6		2	2	10.4	10.4	23.067	0.94562	2		25641.2	34337.8	0.746736	1.33916
327	60S ribosomal protein L31 isoform 3 ; 60S ribosomal protein L31 ; 60S ribosomal protein L31 ; 60S ribosomal protein L31 ; 60S ribosomal protein L31 ; Uncharacterised protein ; Uncharacterised protein	A0A480TYZ2	A0A480TYZ2;A0A4X1W2T3;P62901;A0A4X1W277;A0A287A7F5;A0A4X1UEI1;F1SRB7		2	2	21.5	21.5	12.778	0.475	2		5515.52	6144.53	0.89763	1.11404
328	Catechol O-methyltransferase (Fragment) ; Catechol O-methyltransferase ; Catechol O-methyltransferase ; Catechol O-methyltransferase ; Catechol O-methyltransferase ; Catechol O-methyltransferase ; Catechol O-methyltransferase ; Catechol O-methyltransferas	Q99028	Q99028;A0A287A9M8;F1RHN3;A0A5G2QHD1;A0A4X1UPK2;A0A287AXW3;D3K5L3;A0A5G2QXV8;A0A4X1URU2		2	2	22.6	22.6	20.587	16.143	2		1277.12	1510.8	0.84533	1.18297
329	Ig-like domain-containing protein ; Ig-like domain-containing protein ; Ig-like domain-containing protein ; Ig-like domain-containing protein ; Ig-like domain-containing protein ; Ig-like domain-containing protein ; Ig-like domain-containing protein ; Ig-	A0A4X1SK63	A0A4X1SK63;A0A4X1SUP3;A0A287AA42;A0A5G2R4N2;A0A5G2Q7Q6;A0A5G2RM10;A0A5G2QSM7;A0A5G2QJR3;A0A5G2QBK9;A0A287AX82;A0A287ANU5		2	2	35.1	35.1	10.351	69.006	14		27320.4	28274.6	0.966253	1.03493	Yes
330	Na(+)/H(+) exchange regulatory cofactor NHE-RF ; Na(+)/H(+) exchange regulatory cofactor NHE-RF ; Na(+)/H(+) exchange regulatory cofactor NHE-RF ; Na(+)/H(+) exchange regulatory cofactor NHE-RF ; Na(+)/H(+) exchange regulatory cofactor NHE-RF ; Na(+)/H(+)	A0A4X1SHN8	A0A4X1SHN8;A0A287AAH4;A0A4X1SHW0;A0A5G2R543;F6PYE5;B8XH67;A0A4X1SHQ2;A0A480LZW9;A0A480M1R3		2	2	7.5	7.5	36.283	6.3256	4		18514.7	19559.5	0.946582	1.05643
331	Heat shock protein family A (Hsp70) member 9 ; Heat shock protein family A (Hsp70) member 9 ; Heat shock protein family A (Hsp70) member 9 ; Stress-70 protein, mitochondrial ; Stress-70 protein, mitochondrial ; Stress-70 protein, mitochondrial	F1RGJ3	F1RGJ3;A0A4X1VAK8;A0A287ADJ2;A0A480MTV8;A0A480KKW5;A0A480JHU2		2	2	4.3	4.3	70.122	2.6345	5		42011.6	70372.8	0.596987	1.67508	Yes
332	Uncharacterised protein ; Uncharacterised protein ; Uncharacterised protein ; CD5 molecule like	A0A4X1VRE9	A0A4X1VRE9;A0A4X1VVV3;A0A287AE58;F1RN76		2	2	7.9	7.9	59.28	4.5799	6		22317.2	40987.7	0.544485	1.8366	Yes
333	Glutamine synthetase ; Glutamine synthetase ; Glutamine synthetase ; Glutamine synthetase ; Glutamine synthetase ; Glutamine synthetase ; Gln-synt_C domain-containing protein	P46410	P46410;D0G6X5;A0A4X1U1Y6;F6Q109;A0A4X1U1I3;A0A287AFJ1;A0A4X1VQP5		2	2	7.5	7.5	42.03	11.914	3		20369.2	22322.1	0.912511	1.09588
334	Ig-like domain-containing protein ; Ig-like domain-containing protein ; Ig-like domain-containing protein ; Ig-like domain-containing protein ; Uncharacterised protein ; Ig-like domain-containing protein ; Ig-like domain-containing protein ; Ig-like domai	A0A4X1TEH6	A0A4X1TEH6;A0A4X1SR94;A0A4X1VYX3;A0A4X1W648;A0A287AJC5;A0A5G2Q7F8;A0A287AWH3;A0A287APG4		2	2	18.2	18.2	10.417	1.3039	3		47576.7	60430.1	0.787301	1.27016
335	Serum amyloid A protein ; Serum amyloid A protein ; Serum amyloid A protein ; Serum amyloid A protein ; Serum amyloid A protein ; Serum amyloid A protein ; Serum amyloid A protein ; Serum amyloid A protein ; Serum amyloid A protein ; Serum amyloid A prote	A0A480TC18	A0A480TC18;A0A4X1TAG2;F1S9C0;F6Q5X1;A0A5G2R2X7;A0A287AKL0;A0A480PRQ0;A0A4X1T9L3;A0A4X1T7U6;A0A5G2QFI9;Q2HXZ9;A0A480LNX2;A0A4X1TAH2;B9P414;A0A480KNV0;A0A4X1TBN0;A0A4X1T7Y7;A0A4X1T7X5		2	2	14.6	14.6	14.608	0.78935	2		36206.5	49009.6	0.738763	1.35361			yes
336	Corneodesmosin ; Corneodesmosin ; Corneodesmosin (Fragment)	A0A287AKM8	A0A287AKM8;A0A4X1VDJ1;O19084		2	2	6.7	6.7	49.096	4.8519	3		26409.8	23785.9	1.11031	0.900646
337	Alpha-1,4 glucan phosphorylase ; Alpha-1,4 glucan phosphorylase ; Alpha-1,4 glucan phosphorylase ; Alpha-1,4 glucan phosphorylase ; Alpha-1,4 glucan phosphorylase ; Alpha-1,4 glucan phosphorylase ; Alpha-1,4 glucan phosphorylase ; Alpha-1,4 glucan phospho	A0A5G2R8R8	A0A5G2R8R8;A0A4X1SEL7;A0A287BJY7;A0A5G2RC42;A0A4X1SF95;A0A5G2QTH1;A0A4X1SF88;F1SFF8;A0A5G2QUG6;A0A287BLR0;B1A8Z3;A0A4X1SF73;A0A287AL94;A0A4X1SEW9		2	2	3.4	3.4	89.147	2.6595	2		26573.5	31776	0.836276	1.19578
338	Lambda-crystallin homolog ; Lambda-crystallin homolog ; L-gulonate 3-dehydrogenase ; Lambda-crystallin homolog ; Lambda-crystallin homolog ; Lambda-crystallin homolog ; Lambda-crystallin homolog (Fragment) ; Lambda-crystallin homolog ; Lambda-crystallin h	A0A287ALG2	A0A287ALG2;A0A287BBM5;D6BV38;A0A480UEN9;A0A480VTD1;A0A4X1U398;A0A480NH47;A0A4X1U3J3;A0A4X1U363;A0A287B6X3;Q8SQ26;A0A480Y1R5;F1RVB1;A0A480YUX9;A0A480YDF6;A0A4X1TXY9;A0A4X1U2V4		2	2	21.6	21.6	29.199	1.7982	2		1120.01	1480.95	0.756274	1.32227
339	Uncharacterised protein ; Uncharacterised protein ; Uncharacterised protein ; Uncharacterised protein ; VWFD domain-containing protein	A0A4X1UGK3	A0A4X1UGK3;A0A287ANG4;A0A4X1UH20;A0A4X1UBI8;A0A4X1UFT2		2	2	0.9	0.9	285.68	6.6943	3		40314.2	58236.8	0.692248	1.44457
340	Uncharacterised protein ; Paraoxonase 1 ; Paraoxonase 1 ; Paraoxonase 1 ; Uncharacterised protein ; Paraoxonase 1 ; Paraoxonase ; Uncharacterised protein ; Paraoxonase 1	A0A4X1TVT4	A0A4X1TVT4;A0A480SQW7;A0A5G2RLK2;I3L5K0;A0A4X1TT06;A0A5G2RKR5;A4US67;A0A4X1TW19;A0A287AWR7		2	2	7.9	7.9	36.96	11.912	2		8045.6	9906.45	0.812158	1.23129
341	Thioredoxin domain-containing protein ; Thioredoxin domain-containing protein ; Endoplasmic reticulum resident protein 44 ; Thioredoxin domain-containing protein ; Thioredoxin domain-containing protein ; Thioredoxin domain-containing protein ; Thioredoxin	A0A287B4Y1	A0A287B4Y1;A0A5G2R7S2;B6CVD6;A0A4X1VFK3;A0A5G2QTP9;A0A4X1VFJ3;A0A4X1VGL3		2	2	9.5	9.5	42.788	3.8187	2		7699.83	8575.88	0.897847	1.11378
342	Joining chain of multimeric IgA and IgM ; Uncharacterised protein ; Joining chain of multimeric IgA and IgM ; Joining chain of multimeric IgA and IgM ; Joining chain of multimeric IgA and IgM ; Joining chain of multimeric IgA and IgM ; Uncharacterised pro	A0A5G2QR26	A0A5G2QR26;A0A4X1TDD8;F1RUQ0;A0A287BEC0;A0A287BJL0;A0A287B5V2;A0A4X1TDF8;A0A287BQC8;A0A4X1TDG3;A0A287BJU0		2	2	12.7	12.7	18.001	21.896	9		58311.5	61994.2	0.940595	1.06316	Yes
343	60S acidic ribosomal protein P2 ; 60S acidic ribosomal protein P2 ; 60S acidic ribosomal protein P2 ; 60S acidic ribosomal protein P2 ; 60S acidic ribosomal protein P2 ; 60S acidic ribosomal protein P2 ; 60S acidic ribosomal protein P2 (Fragment) ; 60S ac	F1RYZ0	F1RYZ0;Q29315;A0A4X1VXC8;A0A287B7U0;A0A480NGQ1;A0A4X1VZJ8;A0A480V5U6;A0A480V5U9;A0A480V769;A0A480N6A0;A0A480V6V6;A0A480VEA4;F1RNZ2;A0A4X1TRJ8;A0A480NGQ4		2	2	27.2	27.2	11.622	0.64177	2		11028.1	23088.2	0.477651	2.09358
344	Serine/threonine-protein phosphatase 2A 65 kDa regulatory subunit A alpha isoform ; Serine/threonine-protein phosphatase 2A 65 kDa regulatory subunit A alpha isoform ; Serine/threonine-protein phosphatase 2A 65 kDa regulatory subunit A alpha isoform ; Ser	A0A4X1UIK5	A0A4X1UIK5;A0A5S6GQX9;A0A480N4I3;A0A5G2QGH9;A0A480F350;A0A287BB72;P54612;A0A4X1UI38;Q2VLK1;A0A4X1TG62;I3L7S2;A0A287A5F7;A0A4X1TCU3;A0A4X1TCR8;A0A287APB4;A0A4X1TCW6;P54613;A0A5G2QH01;A0A5G2Q9H1;A0A4X1TG94;A0A480VLM5;A0A4X1TEQ3;A0A4X1TGA3;A0A4X1TCQ2		2	2	8.3	8.3	45.618	7.1515	7		4977.99	6245.77	0.797018	1.25468	Yes
345	Trans-2,3-enoyl-CoA reductase ; S5A_REDUCTASE domain-containing protein ; Trans-2,3-enoyl-CoA reductase ; S5A_REDUCTASE domain-containing protein ; Very-long-chain enoyl-CoA reductase isoform 1 ; S5A_REDUCTASE domain-containing protein ; Trans-2,3-enoyl-C	A0A4X1V3R4	A0A4X1V3R4;A0A5G2QTJ4;A0A4X1V4F8;A0A5G2RGJ8;A0A480J4M0;A0A5G2RBK5;A0A4X1V332;A0A4X1V5C3;A0A287BMG2;A0A287BLP6;A0A481C0W7		2	2	6.2	6.2	35.695	1.3739	4		40947.2	49576.9	0.825932	1.21075
346	Neprilysin ; Neprilysin ; Neprilysin ; Neprilysin ; Neprilysin ; Neprilysin	A0A5K1U856	A0A5K1U856;A0A4X1SR38;A0A4X1SS22;A0A4X1SQ97;A0A4X1SQE6;A0A287BPD6		2	2	2.9	2.9	74.161	0.88294	2		51603.8	55066.2	0.937121	1.0671
347	Uncharacterised protein ; Uncharacterised protein ; Uncharacterised protein ; Long-chain 3-ketoacyl-CoA thiolase ; Uncharacterised protein ; Uncharacterised protein ; Uncharacterised protein ; Uncharacterised protein ; Uncharacterised protein ; Trifunctio	A0A5G2REA8	A0A5G2REA8;A0A4X1TVU0;A0A4X1TQJ8;Q9TUF6;A0A5G2QGJ8;A0A5G2RB89;A0A5G2QGB1;A0A5G2QL38;A0A4X1TSN2;A0A287BPJ7;A0A5G2R343;F1SDN2		2	2	5.1	5.1	37.851	1.2083	4		13896.1	9504.01	1.46213	0.683932	Yes
348	Transaldolase ; Transaldolase ; Transaldolase ; Uncharacterised protein	F1RYY6	F1RYY6;A0A4X1VXM7;A0A287BQ72;A0A4X1VY23		2	2	7.7	7.7	37.418	0.7339	2		15045.3	18097.8	0.831335	1.20288
349	Choline transporter-like protein 4 ; Choline transporter-like protein 4 ; Choline transporter-like protein 4 ; Choline transporter-like protein 4 ; Choline transporter-like protein 4 ; Choline transporter-like protein 4 ; Choline transporter-like protein	A0A4X1VFE7	A0A4X1VFE7;A0A2C9F351;A0A5G2RD54;A5PF08;A0A5G2RNJ2;A0A480JGM4;A0A4X1VCQ7;A0A4X1VCV8;A0A5G2QKV8;A0A480PLX7;A0A480J5R6;A0A480QKV5;A0A481BUZ8;A0A4X1VCW3;A0A4X1VCP4		2	2	3	3	74.105	0.66215	4		4212.18	7155.57	0.588658	1.69878	Yes
350	Superoxide dismutase 1 (Fragment) ; Superoxide dismutase [Cu-Zn] ; Superoxide dismutase [Cu-Zn] ; Superoxide dismutase [Cu-Zn] ; Superoxide dismutase [Cu-Zn] ; Cu-Zn-superoxide dismutase (Fragment)	Q95ME5	Q95ME5;A0A4X1U6S5;P04178;D9D839;A0A2C9F3F0;Q712P4		2	2	17.7	17.7	15.246	3.9981	3		17379.8	23441.9	0.741396	1.34881
351	Calpain-1 catalytic subunit ; Calpain-1 catalytic subunit ; Calpain-1 catalytic subunit ; Calpain-1 catalytic subunit ; Calpain-1 catalytic subunit ; Calpain-1 catalytic subunit (Fragment) ; Calpain-1 catalytic subunit ; Calpain-1 catalytic subunit ; Calp	A0A5G2QYC6	A0A5G2QYC6;A0A480J755;Q9N0M7;A0A5S6H4P7;A0A4X1UXC1;A0A480TF20;P35750;A0A4X1V055;A0A480WYB0;A0A5S6GBZ7;A0A480EV23;F1B3B2;Q38PP0;Q0Q4H3;Q0PXR0		2	2	6.2	6.2	67.389	9.5694	2		12064	15008	0.803838	1.24403
352	Proteasome activator 28 alpha subunit (Fragment) ; Proteasome activator PA28 alpha subunit (Fragment) ; Proteasome activator complex subunit 1 ; Proteasome activator complex subunit 1 ; Proteasome activator complex subunit 1 ; Proteasome activator complex	Q5JC42	Q5JC42;Q71M46;A0A5G2QYQ3;A0A5G2QE76;A0A4X1SNQ1;Q64L94;A0A4X1SMS8;A0A480L8S9;A0A480F3K2;A0A480NHI2;A0A4X1SMT9;F1SGM1;A0A4X1SMR9		2	2	20.6	20.6	11.784	1.0912	2		29745.2	35622.5	0.835013	1.19759
353	Plasma protease C1 inhibitor ; SERPIN domain-containing protein ; Plasma protease C1 inhibitor ; Serpin family G member 1 ; SERPIN domain-containing protein ; Plasma protease C1 inhibitor ; Plasma protease C1 inhibitor ; Plasma protease C1 inhibitor ; Pla	A0A480TZQ3	A0A480TZQ3;A0A4X1VQE2;A0A480W9F9;A0A5K1UE53;A0A4X1VRK4;F1SJW8;A0A480WEW8;A0A480U373;A0A480U049;A0A480HD67;A0PA00;A0A480UWI6		2	2	5.4	5.4	47.082	1.4435	3		#DIV/0!	#DIV/0!	#DIV/0!	#DIV/0!
354	Glyoxalase domain containing 4 ; Glyoxalase domain-containing protein 4 ; Glyoxalase domain-containing protein 4 (Fragment) ; Glyoxalase domain containing 4 ; Glyoxalase domain-containing protein 4 ; Glyoxalase domain-containing protein 4 (Fragment)	A0A4X1U3R7	A0A4X1U3R7;A0A480JL46;A0A481DIH1;A0A4X1TY74;A0A480U068;A0A480YQJ2		2	2	10.1	10.1	30.925	15.423	2		22071.5	24889.2	0.886788	1.12766
355	Malate dehydrogenase ; Malate dehydrogenase, cytoplasmic ; Malate dehydrogenase ; Malate dehydrogenase ; Malate dehydrogenase ; Malate dehydrogenase ; Malate dehydrogenase, cytoplasmic ; Malate dehydrogenase, cytoplasmic ; Malate dehydrogenase, cytoplasmi	A0A4X1W5L3	A0A4X1W5L3;P11708;A0A480JV95;A0A5G2QPX2;A0A4X1WCL6;A0A5G2QFC2;A0A5G2QP84;A0A4X1WCL2;A0A5G2QP21;A0A4X1WBE3		2	2	6.6	6.6	36.163	4.264	6		58115.8	59187.7	0.98189	1.01844
356	CD36 molecule ; CD36 molecule ; CD36 molecule ; Uncharacterised protein ; Platelet glycoprotein 4 isoform X1	A0A5K1UBX5	A0A5K1UBX5;A0A5K1UBX8;I3LMQ0;A0A4X1SJP5;A0A480KT94		2	2	3.4	3.4	43.47	3.0216	8		32574.1	27128.8	1.20072	0.832833	Yes
357	Farnesyl pyrophosphate synthase isoform a ; Farnesyl diphosphate synthase ; Farnesyl diphosphate synthase ; Uncharacterised protein ; Farnesyl pyrophosphate synthase isoform a ; Farnesyl pyrophosphate synthase isoform a	A0A480M7E5	A0A480M7E5;A0A5G2QST4;D0G6X4;A0A4X1VZX0;A0A481C945;A0A481DNJ7		2	2	7.2	7.2	43.311	14.15	2		45778.2	54713.5	0.83669	1.19519
358	Ornithine decarboxylase isoform 1 ; Orn_Arg_deC_N domain-containing protein ; Uncharacterised protein	A0A480MFE4	A0A480MFE4;A0A4X1VZS8;F1SVA3		2	2	14.3	14.3	27.445	0.47225	2		5727.72	5218.95	1.09748	0.911175
359	Uncharacterised protein ; Uncharacterised protein ; Uncharacterised protein ; Complement factor I isoform 1 preproprotein ; Complement factor I isoform 1 preproprotein ; Complement factor I isoform 1 preproprotein ; Uncharacterised protein ; Uncharacteriz	A0A4X1UY37	A0A4X1UY37;A0A4X1UWD9;A0A4X1UY29;A0A480XU84;A0A480QJU9;A0A480P4D2;A0A4X1UZG4;A0A5G2QQU5;A0A4X1UY56;K7GPW1;F1S133;A0A5G2RG63;A0A4X1UYF0;A0A4X1UZE4;A0A287AQ20;A0A4X1UY11		2	2	5.5	5.5	63.103	8.9241	5		14389	9956.72	1.44515	0.691968
360	Uncharacterised protein ; Uncharacterised protein ; Uncharacterised protein ; Complement C1r subcomponent isoform 1 preproprotein ; Complement C1r subcomponent isoform 1 preproprotein (Fragment) ; Complement C1r subcomponent ; Uncharacterised protein ; Un	A0A4X1UWT4	A0A4X1UWT4;A0A4X1V0U4;A0A4X1V0U8;A0A480WXB7;A0A480TGW2;A0A480RJC3;A0A4X1UWV7;A0A4X1V1X8;A0A4X1V0C3;A0MNM5;Q69DL3		2	2	4.2	4.2	70.889	4.4382	2		14743.5	19331.5	0.762667	1.31119
361	Dehydrogenase/reductase SDR family member 11 (Fragment) ; Uncharacterised protein ; Dehydrogenase/reductase SDR family member 11 ; Dehydrogenase/reductase SDR family member 11 ; Dehydrogenase/reductase SDR family member 11 ; Uncharacterised protein ; Unch	A0A480UGD5	A0A480UGD5;A0A4X1SXF2;A0A481C0L2;A0A480YTA6;A0A480TTP2;A0A5G2RGS9;A0A5G2QKV4;F1S1B9		2	2	8.1	8.1	33.238	2.2181	2		47444.5	61089.8	0.776636	1.2876
362	Cystatin C ; Cystatin domain-containing protein ; Cystatin-C (Fragment)	Q0Z8R0	Q0Z8R0;A0A4X1V498;A0A480W0D6		2	2	24	24	15.734	36.936	16		54115.2	67233.7	0.804882	1.24242	Yes		yes
363	Monocyte differentiation antigen CD14 ; Monocyte differentiation antigen CD14 ; Monocyte differentiation antigen CD14 ; Monocyte differentiation antigen CD14 ; Monocyte differentiation antigen CD14	A0A4X1SG33	A0A4X1SG33;Q15KJ1;A7BG66;A2SW51;A0MWC5		2	2	12.9	12.9	39.683	5.4163	3		6888.83	6105.81	1.12824	0.886334
364	Peptidylprolyl isomerase ; Peptidylprolyl isomerase ; Peptidylprolyl isomerase ; Uncharacterised protein ; Peptidylprolyl isomerase ; Peptidylprolyl isomerase ; Peptidylprolyl isomerase	A0A4X1SKD0	A0A4X1SKD0;A0A5G2QMX4;A0A4X1SKE3;A0A5G2R9F7;A0A5G2QXY7;A0A4X1SKD8;Q2VTP6		2	2	25	25	11.895	2.009	4		21112.9	17382.5	1.21461	0.823313	Yes
365	Serine peptidase inhibitor, Kazal type 5 ; Serine peptidase inhibitor, Kazal type 5 ; Serine peptidase inhibitor, Kazal type 5 ; Serine peptidase inhibitor, Kazal type 5 ; Serine peptidase inhibitor, Kazal type 5	A0A5G2QE21	A0A5G2QE21;F1RLZ2;A0A4X1T3X2;A0A5G2QLL3;A0A4X1T182		2	2	2.4	2.4	96.247	0.49135	2		7170.7	8828	0.812268	1.23112
366	Annexin ; Annexin ; Annexin ; Annexin ; Annexin	A0A5G2R850	A0A5G2R850;A0A4X1T3V0;F1SU59;A0A4X1T2U3;I3LEY2		2	2	5.9	5.9	47.345	66.39	4		25262.1	23074.8	1.09479	0.913415	Yes
367	Uncharacterised protein ; Uncharacterised protein	F1SNU4	F1SNU4;A0A4X1T4B8	15 kDa protein B-like (Physeter macrocephalus) (71.9%)	2	2	10.7	10.7	20.421	0.80273	3		44026.2	45728	0.962785	1.03865
368	40S ribosomal protein S23 ; Uncharacterised protein ; 40S ribosomal protein S23 ; Ribosomal protein S23 ; 40S ribosomal protein S23 ; 40S ribosomal protein S23 (Fragment) ; Uncharacterised protein ; Uncharacterised protein	Q6SA96	Q6SA96;I3LMI4;F2Z512;A0A4X1T9H7;A0A5G2QXF6;Q29298;A0A4X1VFZ3;A0A286ZS50		2	2	15.4	15.4	15.816	1.6285	2		25671.8	29377.2	0.873865	1.14434
369	60S ribosomal protein L4 ; 60S ribosomal protein L4 ; 60S ribosomal protein L4 ; 60S ribosomal protein L4 ; 60S ribosomal protein L4 ; 60S ribosomal protein L4	A0A5G2R2A7	A0A5G2R2A7;F1SJJ5;A0A4X1TB66;A0A5G2QSX6;A0A4X1TB55;A0A287A9X4		2	2	7.2	7.2	47.201	1.8623	2		8304.52	8570.7	0.968943	1.03205
370	Dermokine ; Dermokine ; Dermokine	I3LRU9	I3LRU9;A0A4X1TM67;A0A5G2R113		2	2	6.8	6.8	43.663	7.3544	6		46933.5	41749.8	1.12416	0.889551	Yes
371	Fascin ; Fascin ; Fascin ; Fascin ; Uncharacterised protein	I3LKF3	I3LKF3;C0LZL1;C0LZL0;A0A4X1TSZ4;A0A4X1TNB7		2	2	7.3	7.3	51.541	5.5676	2		9471.38	9795.6	0.966901	1.03423
372	Uncharacterised protein ; Cell growth regulator with EF-hand domain 1	A0A4X1TQF3	A0A4X1TQF3;F1SEC5	Prolactin regulatory element binding (Equus caballus) (85.6%)	2	2	14.3	14.3	24.688	1.8847	4		18017.7	16623.3	1.08388	0.922611	Yes
373	SERPIN domain-containing protein ; SERPIN domain-containing protein	F1SMW8	F1SMW8;A0A4X1TSR5		2	2	8.8	8.8	45.175	6.7224	3		13610.5	16351.8	0.832357	1.20141
374	Ammonium transporter Rh type C ; Ammonium transporter Rh type C ; Ammonium transporter Rh type C	Q19KI0	Q19KI0;A0A4X1U0V5;F1SK21		2	2	5	5	50.78	1.9441	8		63663.1	52940.5	1.20254	0.831572	Yes
375	Broad substrate-specificity ATP-binding cassette transporter ABCG2 ; ABC transporter domain-containing protein ; Broad substrate-specificity ATP-binding cassette transporter ABCG2 ; Broad substrate-specificity ATP-binding cassette transporter ABCG2 ; Broa	F1RW50	F1RW50;A0A4X1U861;A0A4X1U7U2;A0A5S6GWJ4;Q8MIB3;A0A480VQC8		2	2	3	3	69.782	1.3243	3		25963.5	30606.8	0.848293	1.17884
376	Uncharacterised protein ; Uncharacterised protein ; Uncharacterised protein ; Uncharacterised protein	F1SLX3	F1SLX3;A0A4X1U8Z1;I3LEK0;A0A4X1U9X1	Ovostatin homolog 2 (Equus caballus) (79.7%)	2	2	1.1	1.1	157.32	0.69951	2		14297.3	23561.3	0.606811	1.64796
377	Barrier to autointegration factor 1 ; Uncharacterised protein	F1RU33	F1RU33;A0A4X1UGA0		2	2	40.4	40.4	10.044	2.8684	2		7531.2	9302.42	0.809595	1.23518
378	Proteasome subunit alpha type ; Proteasome subunit alpha type ; Proteasome endopeptidase complex ; mRNA; expressed sequence tag (5; clone c16h12) (Fragment) ; Proteasome endopeptidase complex ; Proteasome endopeptidase complex	I3LAB6	I3LAB6;A0A4X1UL20;A0A5G2QZH5;O19176;A0A5G2QCT4;A0A4X1UJP8		2	2	17.1	17.1	25.898	1.7293	4		2005.97	2649.47	0.75712	1.32079
379	Hydroxysteroid 17-beta dehydrogenase 14 ; Hydroxysteroid 17-beta dehydrogenase 14 ; Branched-chain-amino-acid aminotransferase, mitochondrial ; Hydroxysteroid 17-beta dehydrogenase 14 ; Branched-chain-amino-acid aminotransferase, mitochondrial ; Hydroxyst	A0A4X1VUN5	A0A4X1VUN5;A0A4X1W0G3;F1RL81;A0A4X1W1N3;A0A287AGJ3;A0A4X1W0G7		2	2	7.3	7.3	27.193	0.48054	2		17142.5	24133	0.710334	1.40779
380	Kallikrein ; Uncharacterised protein ; Kallikrein B1	O97506	O97506;F1RZN7;A0A4X1VWY2		2	2	3.4	3.4	72.227	1.6335	2	47	44408	56894.8	0.780529	1.28118
381	Lysozyme (Fragment) ; Lysozyme C-1 ; Lysozyme ; Lysozyme ; Lysozyme ; Lysozyme ; Lysozyme C-2	Q29575	Q29575;P12067;A0A4X1VXD1;A0A4X1VXB2;A0A4X1W1V6;A0A287AGJ7;P12068		2	2	20.9	20.9	12.353	1.4419	2		12269.1	14459.5	0.848515	1.17853			yes
382	Uncharacterised protein ; Chaperonin containing TCP1 subunit 2 ; Chaperonin containing TCP1 subunit 2 ; Chaperonin containing TCP1, subunit 2 (Beta) ; Uncharacterised protein ; Uncharacterised protein	A0A4X1W2Q0	A0A4X1W2Q0;A0A5G2QMG1;F6Q936;D0G0C8;A0A4X1W256;A0A4X1VWT0		2	2	5.6	5.6	51.696	0.83202	2		8892.6	6268.34	1.41865	0.704894
383	Complement C8 alpha chain ; Complement component C8A ; Complement C8 alpha chain ; Complement component C8 alpha chain preproprotein	F1S788	F1S788;A0SEH1;A0A4X1W5J4;A0A480T023		2	2	5.1	5.1	66.06	16.406	3		20304.2	24416.8	0.831571	1.20254
384	T-complex protein 1 subunit delta ; T-complex protein 1 subunit delta ; T-complex protein 1 subunit delta ; T-complex protein 1 subunit delta	A0A5G2QN54	A0A5G2QN54;A0A4X1WBE6;F1SQN1;A0A4X1WBL9		2	2	8.3	8.3	54.851	0.87579	3		5721.3	7381.52	0.775084	1.29018
385	40S ribosomal protein S6 ; 40S ribosomal protein S6 ; Ribosomal protein S6 (Fragment) ; 40S ribosomal protein S6 ; 40S ribosomal protein S6 ; RPS6 (Fragment)	A0A4X1WBG6	A0A4X1WBG6;F2Z5Q6;Q29198;A0A4X1W613;A0A287BCW5;A1XQU8		2	2	12.4	12.4	24.968	2.1373	3		15634	20219.8	0.773204	1.29332
386	Protein S100-A11 ; Protein S100 ; Protein S100 ; Protein S100	P31950	P31950;A0A5G2QTA1;A0A5G2QQA2;A0A5G2QR31		2	2	26.3	26.3	11.18	1.8415	3		2110.47	4355.92	0.484505	2.06396
387	Macrophage migration inhibitory factor (Fragment) ; Macrophage migration inhibitory factor ; Uncharacterised protein ; Uncharacterised protein ; Uncharacterised protein	D0G778	D0G778;P80928;A0A4X1V382;A0A4X1V0N0;A0A4X1V1K7		2	2	29.4	29.4	11.874	8.8503	8		5460.68	8794.14	0.620946	1.61045	Yes
388	UDP-glucuronosyltransferase ; Uncharacterised protein ; UDP-glucuronosyltransferase ; UDP-glucuronosyltransferase ; UDP-glucuronosyltransferase ; UDP-glucuronosyltransferase ; UDP-glucuronosyltransferase ; UDP-glucuronosyltransferase ; UDP-glucuronosyltra	F1SM28	F1SM28;A0A4X1U5I4;A0A4X1TDD0;A0A4X1TBM1;A0A481D317;A0A0D6A5J1;F1SM20;A0A4X1TFL0;A0A4X1TDB2;A0A4X1TBK7;A0A287B177;F1SM17		2	2	5.6	5.6	49.115	1.1561	2		22529.8	28111.2	0.80145	1.24774
389	Uncharacterised protein ; Uncharacterised protein ; Uncharacterised protein ; Basic proline-rich protein ; Uncharacterised protein	F1SQ51	F1SQ51;I3LK90;F1SQ62;Q95JC9;A0A287AAX9		2	2	11.5	11.5	46.018	111.7	21		83542.9	141676	0.589677	1.69584	Yes		yes
390	Serum amyloid P-component	O19063	O19063		2	2	14.3	14.3	25.641	1.4913	2		11678.5	16459	0.709554	1.40934
391	60S ribosomal protein L23 ; 60S ribosomal protein L23	P62831	P62831;A0A4X1ULC0		2	2	16.4	16.4	14.865	0.97645	3		20220.5	21369.1	0.946249	1.0568
392	Cell division control protein 42 homolog ; Cell division cycle 42 (Fragment) ; Cell division control protein 42 homolog ; Cell division control protein 42 homolog ; Cell division control protein 42 homolog	Q007T2	Q007T2;L7X1L8;F2Z5W2;A0A4X1W0S5;A0A5S6GXN2		2	2	14.7	14.7	21.258	3.0464	3		31028.2	35982.9	0.862305	1.15968
																		*MaxQuant contamination list
